# Supplementary material for: ﻿Taxonomic reassessment of chaetognaths (Chaetognatha, Sagittoidea, Aphragmophora) from Korean waters
Source: Zookeys. 2022 Jun 21;1106:165–211. doi: 10.3897/zookeys.1106.80184 (PMC9848744; doi:10.3897/zookeys.1106.80184)
Supplement: XML Treatment for Krohnittidae [file zookeys.1106.80184-treatment2.xml]

<!DOCTYPE tp:taxon-treatment
  PUBLIC "-//TaxonX//DTD Taxonomic Treatment Publishing DTD v0 20100105//EN" "tax-treatment-NSO.dtd">
<tp:taxon-treatment xmlns:tp="http://www.plazi.org/taxpub"><tp:treatment-meta><kwd-group><label>Taxon classification</label><kwd>
                <named-content content-type="kingdom">Animalia</named-content>
              </kwd><kwd>
                <named-content content-type="order"> Aphragmophora</named-content>
              </kwd><kwd>
                <named-content content-type="family">Krohnittidae</named-content>
              </kwd></kwd-group><mixed-citation publication-type="journal"><person-group><name><surname>Choo</surname><given-names>Seohwi</given-names></name><name><surname>Jeong</surname><given-names>Man-Ki</given-names></name><name><surname>Soh</surname><given-names>Ho Young</given-names></name></person-group><article-title>﻿Taxonomic reassessment of chaetognaths (<tp:taxon-name><tp:taxon-name-part taxon-name-part-type="phylum">Chaetognatha</tp:taxon-name-part></tp:taxon-name>, <tp:taxon-name><tp:taxon-name-part taxon-name-part-type="class">Sagittoidea</tp:taxon-name-part></tp:taxon-name>, <tp:taxon-name><tp:taxon-name-part taxon-name-part-type="order">Aphragmophora</tp:taxon-name-part></tp:taxon-name>) from Korean waters</article-title><source>Zookeys</source><day>21</day><month>06</month><year>2022</year><volume>1106</volume><fpage>165</fpage><lpage>211</lpage><pub-id pub-id-type="doi">10.3897/zookeys.1106.80184</pub-id></mixed-citation></tp:treatment-meta><tp:nomenclature><label>﻿Family</label><tp:taxon-name>
              <object-id xmlns:xlink="http://www.w3.org/1999/xlink" content-type="arpha" xlink:type="simple">55D706B0-F566-5BB6-AE1F-A77EBEF1384A</object-id>
              <tp:taxon-name-part taxon-name-part-type="family">Krohnittidae</tp:taxon-name-part>
            </tp:taxon-name><tp:taxon-authority>Tokioka, 1965</tp:taxon-authority></tp:nomenclature><tp:treatment-sec sec-type="diagnosis" id="SECID0EJRBG"><title>Diagnosis.</title><p>Small head. Grasping spines abruptly curved. One row of teeth. Collarette either short or absent. One pair of lateral fins arranged on the posterior trunk and tail.</p></tp:treatment-sec></tp:taxon-treatment>
