# Supplementary material for: ﻿Taxonomic reassessment of chaetognaths (Chaetognatha, Sagittoidea, Aphragmophora) from Korean waters
Source: Zookeys. 2022 Jun 21;1106:165–211. doi: 10.3897/zookeys.1106.80184 (PMC9848744; doi:10.3897/zookeys.1106.80184)
Supplement: XML Treatment for Krohnitta subtilis [file zookeys.1106.80184-treatment4.xml]

<!DOCTYPE tp:taxon-treatment
  PUBLIC "-//TaxonX//DTD Taxonomic Treatment Publishing DTD v0 20100105//EN" "tax-treatment-NSO.dtd">
<tp:taxon-treatment xmlns:tp="http://www.plazi.org/taxpub"><tp:treatment-meta><kwd-group><label>Taxon classification</label><kwd>
                <named-content content-type="kingdom">Animalia</named-content>
              </kwd><kwd>
                <named-content content-type="order"> Aphragmophora</named-content>
              </kwd><kwd>
                <named-content content-type="family">Krohnittidae</named-content>
              </kwd></kwd-group><mixed-citation publication-type="journal"><person-group><name><surname>Choo</surname><given-names>Seohwi</given-names></name><name><surname>Jeong</surname><given-names>Man-Ki</given-names></name><name><surname>Soh</surname><given-names>Ho Young</given-names></name></person-group><article-title>﻿Taxonomic reassessment of chaetognaths (<tp:taxon-name><tp:taxon-name-part taxon-name-part-type="phylum">Chaetognatha</tp:taxon-name-part></tp:taxon-name>, <tp:taxon-name><tp:taxon-name-part taxon-name-part-type="class">Sagittoidea</tp:taxon-name-part></tp:taxon-name>, <tp:taxon-name><tp:taxon-name-part taxon-name-part-type="order">Aphragmophora</tp:taxon-name-part></tp:taxon-name>) from Korean waters</article-title><source>Zookeys</source><day>21</day><month>06</month><year>2022</year><volume>1106</volume><fpage>165</fpage><lpage>211</lpage><pub-id pub-id-type="doi">10.3897/zookeys.1106.80184</pub-id></mixed-citation></tp:treatment-meta><tp:nomenclature><label>﻿</label><tp:taxon-name>
              <object-id xmlns:xlink="http://www.w3.org/1999/xlink" content-type="arpha" xlink:type="simple">927E8AAA-A4EE-5091-9FB5-68AAD13A5FD5</object-id>
              <tp:taxon-name-part taxon-name-part-type="genus" reg="Krohnitta">Krohnitta</tp:taxon-name-part>
              <tp:taxon-name-part taxon-name-part-type="species" reg="subtilis">subtilis</tp:taxon-name-part>
            </tp:taxon-name><tp:taxon-authority>(Grassi, 1881)</tp:taxon-authority><xref ref-type="fig" rid="F3">Figs 3C</xref><xref ref-type="fig" rid="F4">, 4C</xref><xref ref-type="fig" rid="F8">, 8A</xref><xref ref-type="fig" rid="F9">, 9B</xref><xref ref-type="fig" rid="F11">, 11A–D</xref><tp:nomenclature-citation-list><tp:nomenclature-citation><tp:taxon-name>
                  <tp:taxon-name-part taxon-name-part-type="genus" reg="Spadella">Spadella</tp:taxon-name-part>
                  <tp:taxon-name-part taxon-name-part-type="species" reg="subtilis">subtilis</tp:taxon-name-part>
                </tp:taxon-name><comment>: Grassi, 1883: 16 p., table 1.</comment></tp:nomenclature-citation><tp:nomenclature-citation><tp:taxon-name>
                  <tp:taxon-name-part taxon-name-part-type="genus" reg="Krohnia">Krohnia</tp:taxon-name-part>
                  <tp:taxon-name-part taxon-name-part-type="species" reg="subtilis">subtilis</tp:taxon-name-part>
                </tp:taxon-name><comment>: Fowler, 1906: 25–26 p., figs 86–88; <xref ref-type="bibr" rid="B47">Michael 1908</xref>: 269–270 p.</comment></tp:nomenclature-citation><tp:nomenclature-citation><tp:taxon-name>
                  <tp:taxon-name-part taxon-name-part-type="genus" reg="Krohnitta">Krohnitta</tp:taxon-name-part>
                  <tp:taxon-name-part taxon-name-part-type="species" reg="subtilis">subtilis</tp:taxon-name-part>
                </tp:taxon-name><comment>: Burfield &amp; Harvey, 1926: 117 p., figs 45–50.; <xref ref-type="bibr" rid="B84">Thomson 1947</xref>: 22 p.; Tokioka 1965: 352–353 p.; <xref ref-type="bibr" rid="B4">Alvariño 1967</xref>: 18–20 p., fig. 9 A–D; <xref ref-type="bibr" rid="B80">Srinivasan 1979</xref>: 37–39 p., fig. 21 A–D; <xref ref-type="bibr" rid="B49">Michel 1984</xref>: 30 p., fig. 41; <xref ref-type="bibr" rid="B46">McLelland 1989</xref>: 158 p., fig. 5A–D; <xref ref-type="bibr" rid="B63">Park et al. 1990</xref>: 74–76 p., fig. 52.; <xref ref-type="bibr" rid="B56">Nair et al. 2008</xref>: 210 p., table 1.</comment></tp:nomenclature-citation></tp:nomenclature-citation-list></tp:nomenclature><tp:treatment-sec sec-type="material" id="SECID0EYYBG"><title>Material examined.</title><p>Korea Strait (<named-content xmlns:xlink="http://www.w3.org/1999/xlink" content-type="dwc:verbatimCoordinates" xlink:type="simple"><named-content content-type="geo-json" specific-use="{&#34;type&#34;:&#34;Point&#34;,&#34;coordinates&#34;:[125.900000,33.500000]}" id="NCID0EBZBG" xlink:type="simple">33°30.000'N, 125°54.000'E</named-content></named-content>), 0–90 m depth, oblique towing with conical net, Feb 2020, <named-content xmlns:xlink="http://www.w3.org/1999/xlink" content-type="dwc:institutional_code" xlink:title="National Institute of Biological Resources" xlink:href="http://grbio.org/institution/national-institute-biological-resources-0" xlink:type="simple">NIBR</named-content>IV0000895313 (one specimen); northern East China Sea (<named-content xmlns:xlink="http://www.w3.org/1999/xlink" content-type="dwc:verbatimCoordinates" xlink:type="simple"><named-content content-type="geo-json" specific-use="{&#34;type&#34;:&#34;Point&#34;,&#34;coordinates&#34;:[127.068300,33.000000]}" id="NCID0EJZBG" xlink:type="simple">33°00.000'N, 127°4.098'E</named-content></named-content>), 0–110 m depth, oblique towing with conical net, Feb 2020, <named-content xmlns:xlink="http://www.w3.org/1999/xlink" content-type="dwc:institutional_code" xlink:title="National Institute of Biological Resources" xlink:href="http://grbio.org/institution/national-institute-biological-resources-0" xlink:type="simple">NIBR</named-content>IV0000895312 (one specimen).</p></tp:treatment-sec><tp:treatment-sec sec-type="description" id="SECID0EOZBG"><title>Description.</title><p>Total body length ranged between 10.8 and 11.5 mm and tail 27.3–33.7% of body length. Hooks 8–10. Anterior teeth 14. Slender and transparent body (Fig. <xref ref-type="fig" rid="F11">11A</xref>). Small head. One row of stout teeth arranged in fan shape (Fig. <xref ref-type="fig" rid="F9">9B</xref>). Collarette and intestinal diverticula absent (Fig. <xref ref-type="fig" rid="F11">11B</xref>). Grasping spine abruptly curved (Fig. <xref ref-type="fig" rid="F8">8A</xref>). Round eyes with eye pigments in “E” shape (Fig. <xref ref-type="fig" rid="F11">11B</xref>). Corona ciliata beginning in front of eyes with round shape (Fig. <xref ref-type="fig" rid="F11">11C</xref>). Lateral fins 29.4% of body length. Starting points of lateral fins 54.3% and ending points of lateral fins 82.2% of body length, respectively. One pair of lateral fins only rayed on outer edge, with forward ends equidistant from caudal septum (Fig. <xref ref-type="fig" rid="F11">11A, E</xref>). Caudal fin roughly round in shape (Fig. <xref ref-type="fig" rid="F11">11D</xref>). Seminal vesicles elongated with anterolateral-edge-opening touching both lateral fins and caudal fin (Fig. <xref ref-type="fig" rid="F11">11D</xref>).</p><fig id="F11" position="float" orientation="portrait"><object-id xmlns:xlink="http://www.w3.org/1999/xlink" content-type="doi" xlink:type="simple">10.3897/zookeys.1106.80184.figure11</object-id><object-id xmlns:xlink="http://www.w3.org/1999/xlink" content-type="arpha" xlink:type="simple">1B098F1D-4238-5311-949A-A103CBBCC56A</object-id><label>Figure 11.</label><caption><p><bold>A</bold><italic><tp:taxon-name><tp:taxon-name-part taxon-name-part-type="genus" reg="Krohnitta">Krohnitta</tp:taxon-name-part><tp:taxon-name-part taxon-name-part-type="species" reg="subtilis">subtilis</tp:taxon-name-part></tp:taxon-name></italic> (dorsal view) <bold>B</bold> head <bold>C</bold> tail <bold>D</bold> lateral fin. Abbreviations: <abbrev xmlns:xlink="http://www.w3.org/1999/xlink" xlink:title="corona ciliata" id="ABBRID0ET2BG" xlink:type="simple">CC</abbrev> = corona ciliata; <abbrev xmlns:xlink="http://www.w3.org/1999/xlink" xlink:title="caudal fin" id="ABBRID0EX2BG" xlink:type="simple">CF</abbrev> = caudal fin; <abbrev xmlns:xlink="http://www.w3.org/1999/xlink" xlink:title="collarette" id="ABBRID0E22BG" xlink:type="simple">COL</abbrev> = collarette; E = eye; <abbrev xmlns:xlink="http://www.w3.org/1999/xlink" xlink:title="eye pigments" id="ABBRID0E62BG" xlink:type="simple">GS</abbrev> = grasping spine; <abbrev xmlns:xlink="http://www.w3.org/1999/xlink" xlink:title="intestine" id="ABBRID0ED3BG" xlink:type="simple">IN</abbrev> = intestine; <abbrev xmlns:xlink="http://www.w3.org/1999/xlink" xlink:title="lateral fin" id="ABBRID0EH3BG" xlink:type="simple">LF</abbrev> = lateral fin; <abbrev xmlns:xlink="http://www.w3.org/1999/xlink" xlink:title="rayless zone" id="ABBRID0EL3BG" xlink:type="simple">RLZ</abbrev> = Ray less zone; <abbrev xmlns:xlink="http://www.w3.org/1999/xlink" xlink:title="seminal vesicle" id="ABBRID0EP3BG" xlink:type="simple">SV</abbrev> = seminal vesicle.</p></caption><graphic xmlns:xlink="http://www.w3.org/1999/xlink" xlink:href="zookeys-1106-165_article-80184__-g011.jpg" position="float" orientation="portrait" xlink:type="simple" id="oo_704195.jpg"><uri content-type="original_file" xlink:type="simple">https://binary.pensoft.net/fig/704195</uri></graphic></fig></tp:treatment-sec><tp:treatment-sec sec-type="distribution" id="SECID0EY3BG"><title>Distribution.</title><p>This species is found in the epipelagic (0–200 m depth) and mesopelagic zones (200–500 m depth) of the Pacific, Indian and Atlantic Oceans (<xref ref-type="bibr" rid="B70">Pierrot-Bults and Nair 1991</xref>), the Indian water (<xref ref-type="bibr" rid="B28">George 1952</xref>) and the Tosa Bay in Japan (<xref ref-type="bibr" rid="B59">Ohnishi et al. 2014</xref>), while in this study, it was found in the epipelagic zone (0–110 m depth) of the Korea Strait and northern East China Sea (Fig. <xref ref-type="fig" rid="F1">1</xref>: stations KS05 and nECS04).</p></tp:treatment-sec><tp:treatment-sec sec-type="ecology" id="SECID0EO4BG"><title>Ecology.</title><p>This cosmopolitan species can be found in tropical to temperate waters (<xref ref-type="bibr" rid="B4">Alvariño 1967</xref>). The temperature ranged between 16.40 and 16.41 °C and salinity was 34.58 psu at the sampling stations of this study.</p></tp:treatment-sec><tp:treatment-sec sec-type="remarks" id="SECID0EY4BG"><title>Remarks.</title><p>This species is clearly distinguished from <italic><tp:taxon-name><tp:taxon-name-part taxon-name-part-type="genus" reg="Krohnitta">K.</tp:taxon-name-part><tp:taxon-name-part taxon-name-part-type="species" reg="pacifica">pacifica</tp:taxon-name-part></tp:taxon-name></italic> by the presence of a rayless zone in the lateral fin. Furthermore, the presence of a pair of lateral fins with a wide rayless zone and a fan-shaped dentition in <italic><tp:taxon-name><tp:taxon-name-part taxon-name-part-type="genus" reg="Krohnitta">K.</tp:taxon-name-part><tp:taxon-name-part taxon-name-part-type="species" reg="subtilis">subtilis</tp:taxon-name-part></tp:taxon-name></italic> collected from Korean waters are consistent with the records of <xref ref-type="bibr" rid="B4">Alvariño (1967)</xref> and <xref ref-type="bibr" rid="B8">Bieri (1991)</xref>. However, the location of the corona ciliata (in front of the eyes, Fig. <xref ref-type="fig" rid="F11">11C</xref>) of the species found in Korean waters was different from that of the previous records (located behind the eye). No specific pattern was observed through <abbrev xmlns:xlink="http://www.w3.org/1999/xlink" xlink:title="Chlorazol black E" id="ABBRID0EA6BG" xlink:type="simple">CBE</abbrev> staining on the body surface.</p></tp:treatment-sec><tp:treatment-sec><!--Section generated to contain objects referenced in tp:taxon-treatment.--><fig id="F3" position="float" orientation="portrait"><object-id xmlns:xlink="http://www.w3.org/1999/xlink" content-type="doi" xlink:type="simple">10.3897/zookeys.1106.80184.figure3</object-id><object-id xmlns:xlink="http://www.w3.org/1999/xlink" content-type="arpha" xlink:type="simple">EFC66DA5-2D9F-5AF2-9315-F792010A3D57</object-id><label>Figure 3.</label><caption><p>Appearance of body <bold>A</bold> transparent and flaccid body (<italic><tp:taxon-name><tp:taxon-name-part taxon-name-part-type="genus" reg="Flaccisagitta">Flaccisagitta</tp:taxon-name-part><tp:taxon-name-part taxon-name-part-type="species" reg="enflata">enflata</tp:taxon-name-part></tp:taxon-name></italic>) <bold>B</bold> translucent body (<italic><tp:taxon-name><tp:taxon-name-part taxon-name-part-type="genus" reg="Pterosagitta">Pterosagitta</tp:taxon-name-part><tp:taxon-name-part taxon-name-part-type="species" reg="draco">draco</tp:taxon-name-part></tp:taxon-name></italic>) <bold>C</bold> opaque and rigid body (<italic><tp:taxon-name><tp:taxon-name-part taxon-name-part-type="genus" reg="Aidanosagitta">Aidanosagitta</tp:taxon-name-part><tp:taxon-name-part taxon-name-part-type="species" reg="crassa">crassa</tp:taxon-name-part></tp:taxon-name></italic>).</p></caption><graphic xmlns:xlink="http://www.w3.org/1999/xlink" xlink:href="zookeys-1106-165_article-80184__-g003.jpg" position="float" orientation="portrait" xlink:type="simple" id="oo_704187.jpg"><uri content-type="original_file" xlink:type="simple">https://binary.pensoft.net/fig/704187</uri></graphic></fig><fig id="F4" position="float" orientation="portrait"><object-id xmlns:xlink="http://www.w3.org/1999/xlink" content-type="doi" xlink:type="simple">10.3897/zookeys.1106.80184.figure4</object-id><object-id xmlns:xlink="http://www.w3.org/1999/xlink" content-type="arpha" xlink:type="simple">4C79A94C-5BFE-5056-BF78-AF83AA7BD6B3</object-id><label>Figure 4.</label><caption><p>Three families inhabiting Korean waters <bold>A</bold><italic><tp:taxon-name><tp:taxon-name-part taxon-name-part-type="genus" reg="Ferosagitta">Ferosagitta</tp:taxon-name-part><tp:taxon-name-part taxon-name-part-type="species" reg="robusta">robusta</tp:taxon-name-part></tp:taxon-name></italic> (<tp:taxon-name><tp:taxon-name-part taxon-name-part-type="family">Sagittidae</tp:taxon-name-part></tp:taxon-name>) <bold>B</bold><italic><tp:taxon-name><tp:taxon-name-part taxon-name-part-type="genus" reg="Pterosagitta">Pterosagitta</tp:taxon-name-part><tp:taxon-name-part taxon-name-part-type="species" reg="draco">draco</tp:taxon-name-part></tp:taxon-name></italic>; <bold>C</bold><italic><tp:taxon-name><tp:taxon-name-part taxon-name-part-type="genus" reg="Krohnitta">Krohnitta</tp:taxon-name-part><tp:taxon-name-part taxon-name-part-type="species" reg="subtilis">subtilis</tp:taxon-name-part></tp:taxon-name></italic> (<tp:taxon-name><tp:taxon-name-part taxon-name-part-type="family">Krohnittidae</tp:taxon-name-part></tp:taxon-name>). Abbreviations: <abbrev xmlns:xlink="http://www.w3.org/1999/xlink" xlink:title="anterior fin" id="ABBRID0EEUAG" xlink:type="simple">AF</abbrev> = anterior fin; <abbrev xmlns:xlink="http://www.w3.org/1999/xlink" xlink:title="corona ciliata" id="ABBRID0EIUAG" xlink:type="simple">CC</abbrev> = corona ciliata; <abbrev xmlns:xlink="http://www.w3.org/1999/xlink" xlink:title="collarette" id="ABBRID0EMUAG" xlink:type="simple">COL</abbrev> = collarette; <abbrev xmlns:xlink="http://www.w3.org/1999/xlink" xlink:title="caudal fin" id="ABBRID0EQUAG" xlink:type="simple">CF</abbrev> = caudal fin; E = eye; <abbrev xmlns:xlink="http://www.w3.org/1999/xlink" xlink:title="eye pigments" id="ABBRID0EUUAG" xlink:type="simple">GS</abbrev> = grasping spine; <abbrev xmlns:xlink="http://www.w3.org/1999/xlink" xlink:title="lateral fin" id="ABBRID0EYUAG" xlink:type="simple">LF</abbrev> = lateral fin; <abbrev xmlns:xlink="http://www.w3.org/1999/xlink" xlink:title="posterior fin" id="ABBRID0E3UAG" xlink:type="simple">PF</abbrev> = posterior fin; <abbrev xmlns:xlink="http://www.w3.org/1999/xlink" xlink:title="seminal vesicle" id="ABBRID0EAVAG" xlink:type="simple">SV</abbrev> = seminal vesicle; <abbrev xmlns:xlink="http://www.w3.org/1999/xlink" xlink:title="ventral ganglion" id="ABBRID0EEVAG" xlink:type="simple">VG</abbrev> = ventral ganglion.</p></caption><graphic xmlns:xlink="http://www.w3.org/1999/xlink" xlink:href="zookeys-1106-165_article-80184__-g004.jpg" position="float" orientation="portrait" xlink:type="simple" id="oo_704188.jpg"><uri content-type="original_file" xlink:type="simple">https://binary.pensoft.net/fig/704188</uri></graphic></fig><fig id="F8" position="float" orientation="portrait"><object-id xmlns:xlink="http://www.w3.org/1999/xlink" content-type="doi" xlink:type="simple">10.3897/zookeys.1106.80184.figure8</object-id><object-id xmlns:xlink="http://www.w3.org/1999/xlink" content-type="arpha" xlink:type="simple">DF049507-AD40-582C-8915-573C02BDDA91</object-id><label>Figure 8.</label><caption><p>Grasping spine <bold>A</bold> abruptly curved hooks (<italic><tp:taxon-name><tp:taxon-name-part taxon-name-part-type="genus" reg="Krohnitta">Krohnitta</tp:taxon-name-part><tp:taxon-name-part taxon-name-part-type="species" reg="subtilis">subtilis</tp:taxon-name-part></tp:taxon-name></italic>, <tp:taxon-name><tp:taxon-name-part taxon-name-part-type="family">Krohnittidae</tp:taxon-name-part></tp:taxon-name>) <bold>B</bold> gently curved and not serrated hooks (<italic><tp:taxon-name><tp:taxon-name-part taxon-name-part-type="genus" reg="Ferosagitta">Ferosagitta</tp:taxon-name-part><tp:taxon-name-part taxon-name-part-type="species" reg="robusta">robusta</tp:taxon-name-part></tp:taxon-name></italic>, <tp:taxon-name><tp:taxon-name-part taxon-name-part-type="family">Sagittidae</tp:taxon-name-part></tp:taxon-name>) <bold>C</bold> gently curved and serrated hooks (<italic><tp:taxon-name><tp:taxon-name-part taxon-name-part-type="genus" reg="Serratosagitta">Serratosagitta</tp:taxon-name-part><tp:taxon-name-part taxon-name-part-type="species" reg="pacifica">pacifica</tp:taxon-name-part></tp:taxon-name></italic>, <tp:taxon-name><tp:taxon-name-part taxon-name-part-type="family">Sagittidae</tp:taxon-name-part></tp:taxon-name>).</p></caption><graphic xmlns:xlink="http://www.w3.org/1999/xlink" xlink:href="zookeys-1106-165_article-80184__-g008.jpg" position="float" orientation="portrait" xlink:type="simple" id="oo_704192.jpg"><uri content-type="original_file" xlink:type="simple">https://binary.pensoft.net/fig/704192</uri></graphic></fig><fig id="F9" position="float" orientation="portrait"><object-id xmlns:xlink="http://www.w3.org/1999/xlink" content-type="doi" xlink:type="simple">10.3897/zookeys.1106.80184.figure9</object-id><object-id xmlns:xlink="http://www.w3.org/1999/xlink" content-type="arpha" xlink:type="simple">5FD0C260-32AE-5738-AB0F-EF37F99F89D3</object-id><label>Figure 9.</label><caption><p>Number and shape of dentition <bold>A</bold><italic><tp:taxon-name><tp:taxon-name-part taxon-name-part-type="genus" reg="Ferosagitta">Ferosagitta</tp:taxon-name-part><tp:taxon-name-part taxon-name-part-type="species" reg="robusta">robusta</tp:taxon-name-part></tp:taxon-name></italic> (two rows) <bold>B</bold><italic><tp:taxon-name><tp:taxon-name-part taxon-name-part-type="genus" reg="Krohnitta">Krohnitta</tp:taxon-name-part><tp:taxon-name-part taxon-name-part-type="species" reg="subtilis">subtilis</tp:taxon-name-part></tp:taxon-name></italic> (one row).</p></caption><graphic xmlns:xlink="http://www.w3.org/1999/xlink" xlink:href="zookeys-1106-165_article-80184__-g009.jpg" position="float" orientation="portrait" xlink:type="simple" id="oo_704193.jpg"><uri content-type="original_file" xlink:type="simple">https://binary.pensoft.net/fig/704193</uri></graphic></fig><fig id="F1" position="float" orientation="portrait"><object-id xmlns:xlink="http://www.w3.org/1999/xlink" content-type="doi" xlink:type="simple">10.3897/zookeys.1106.80184.figure1</object-id><object-id xmlns:xlink="http://www.w3.org/1999/xlink" content-type="arpha" xlink:type="simple">5562D972-0560-5AC5-AB8B-1E47E5EE62FA</object-id><label>Figure 1.</label><caption><p>Sampling stations in Korean waters. Empty circles, sampling stations; filled circles, the stations where the chaetognaths were secured.</p></caption><graphic xmlns:xlink="http://www.w3.org/1999/xlink" xlink:href="zookeys-1106-165_article-80184__-g001.jpg" position="float" orientation="portrait" xlink:type="simple" id="oo_704185.jpg"><uri content-type="original_file" xlink:type="simple">https://binary.pensoft.net/fig/704185</uri></graphic></fig></tp:treatment-sec><ref-list><ref id="B47"><mixed-citation xmlns:xlink="http://www.w3.org/1999/xlink" xlink:type="simple"><person-group><name name-style="western"><surname>Michael</surname><given-names>E</given-names></name></person-group> (<year>1908</year>) <article-title>Notes on the Identification of the <tp:taxon-name><tp:taxon-name-part taxon-name-part-type="phylum">Chaetognatha</tp:taxon-name-part></tp:taxon-name>.</article-title><source>The Biological Bulletin</source><volume>15</volume>(<issue>2</issue>): <fpage>67</fpage>–<lpage>84</lpage>. <ext-link xlink:type="simple" ext-link-type="doi" xlink:href="10.2307/1536091">https://doi.org/10.2307/1536091</ext-link></mixed-citation></ref><ref id="B84"><mixed-citation xmlns:xlink="http://www.w3.org/1999/xlink" xlink:type="simple"><person-group><name name-style="western"><surname>Thomson</surname><given-names>JM</given-names></name></person-group> (<year>1947</year>) The chaetognaths of Southeastern Australia. Bulletin of the Council for Scientific and Industrial Research Melbourne 222(14): l–43.</mixed-citation></ref><ref id="B4"><mixed-citation xmlns:xlink="http://www.w3.org/1999/xlink" xlink:type="simple"><person-group><name name-style="western"><surname>Alvariño</surname><given-names>A</given-names></name></person-group> (<year>1967</year>) <source>The <tp:taxon-name><tp:taxon-name-part taxon-name-part-type="phylum">Chaetognatha</tp:taxon-name-part></tp:taxon-name> of the NAGA Expedition (1959–1961): In the South China Sea and the Gulf of Thailand (Vol. 4).</source><publisher-name>University of California</publisher-name>, <publisher-loc>Scripps Institution of Oceanography</publisher-loc>, <size units="page">197 pp</size>.</mixed-citation></ref><ref id="B80"><mixed-citation xmlns:xlink="http://www.w3.org/1999/xlink" xlink:type="simple"><person-group><name name-style="western"><surname>Srinivasan</surname><given-names>M</given-names></name></person-group> (<year>1979</year>) <article-title>Taxonomy and Ecology of <tp:taxon-name><tp:taxon-name-part taxon-name-part-type="phylum">Chaetognatha</tp:taxon-name-part></tp:taxon-name> of the west coast of India in relation to their role as indicator organisms of water masses. Zoological Survey of India.</article-title><source>Technical Monograph</source><volume>3</volume>: <fpage>1</fpage>–<lpage>47</lpage>.</mixed-citation></ref><ref id="B49"><mixed-citation xmlns:xlink="http://www.w3.org/1999/xlink" xlink:type="simple"><person-group><name name-style="western"><surname>Michel</surname><given-names>HB</given-names></name></person-group> (<year>1984</year>) <tp:taxon-name><tp:taxon-name-part taxon-name-part-type="phylum">Chaetognatha</tp:taxon-name-part></tp:taxon-name> of the Caribbean Sea and adjacent areas (Vol. 15). National Oceanic and Atmospheric Administration. Technical Report of National Marine Fisheries Service 15: е25.</mixed-citation></ref><ref id="B46"><mixed-citation xmlns:xlink="http://www.w3.org/1999/xlink" xlink:type="simple"><person-group><name name-style="western"><surname>McLelland</surname><given-names>JA</given-names></name></person-group> (<year>1989</year>) <article-title>An illustrated key to the <tp:taxon-name><tp:taxon-name-part taxon-name-part-type="phylum">Chaetognatha</tp:taxon-name-part></tp:taxon-name> of the northern Gulf of Mexico with notes on their distribution.</article-title><source>Gulf and Caribbean Research</source><volume>8</volume>(<issue>2</issue>): <fpage>145</fpage>–<lpage>172</lpage>. <ext-link xlink:type="simple" ext-link-type="doi" xlink:href="10.18785/grr.0802.07">https://doi.org/10.18785/grr.0802.07</ext-link></mixed-citation></ref><ref id="B63"><mixed-citation xmlns:xlink="http://www.w3.org/1999/xlink" xlink:type="simple"><person-group><name name-style="western"><surname>Park</surname><given-names>JS</given-names></name><name name-style="western"><surname>Lee</surname><given-names>SS</given-names></name><name name-style="western"><surname>Kang</surname><given-names>YS</given-names></name><name name-style="western"><surname>Lee</surname><given-names>BD</given-names></name><name name-style="western"><surname>Hun</surname><given-names>SH</given-names></name></person-group> (<year>1990</year>) <article-title>The distributions of copepods and chaetognaths in the southern waters of Korea and their relationship to the characteristics of water masses.</article-title><source>Korean Journal of Fisheries and Aquatic Sciences</source><volume>23</volume>(<issue>3</issue>): <fpage>245</fpage>–<lpage>252</lpage>.</mixed-citation></ref><ref id="B56"><mixed-citation xmlns:xlink="http://www.w3.org/1999/xlink" xlink:type="simple"><person-group><name name-style="western"><surname>Nair</surname><given-names>VR</given-names></name><name name-style="western"><surname>Panampunnayil</surname><given-names>SU</given-names></name><name name-style="western"><surname>Pillai</surname><given-names>HU</given-names></name><name name-style="western"><surname>Gireesh</surname><given-names>R</given-names></name></person-group> (<year>2008</year>) <article-title>Two new species of <tp:taxon-name><tp:taxon-name-part taxon-name-part-type="phylum">Chaetognatha</tp:taxon-name-part></tp:taxon-name> from the Andaman Sea, Indian Ocean.</article-title><source>Marine Biology Research</source><volume>4</volume>(<issue>3</issue>): <fpage>208</fpage>–<lpage>214</lpage>. <ext-link xlink:type="simple" ext-link-type="doi" xlink:href="10.1080/17451000701696260">https://doi.org/10.1080/17451000701696260</ext-link></mixed-citation></ref><ref id="B70"><mixed-citation xmlns:xlink="http://www.w3.org/1999/xlink" xlink:type="simple"><person-group><name name-style="western"><surname>Pierrot-Bults</surname><given-names>AC</given-names></name><name name-style="western"><surname>Nair</surname><given-names>VR</given-names></name></person-group> (<year>1991</year>) <article-title>Distribution patterns in <tp:taxon-name><tp:taxon-name-part taxon-name-part-type="phylum">Chaetognatha</tp:taxon-name-part></tp:taxon-name>.</article-title> In: <person-group><name name-style="western"><surname>Bone</surname><given-names>Q</given-names></name><name name-style="western"><surname>Kapp</surname><given-names>H</given-names></name><name name-style="western"><surname>Pierrot-Bults</surname><given-names>AC</given-names></name></person-group> (<role>Eds</role>) <issue-title>The Biology of the Chaetognaths.</issue-title><source>Oxford Science Publications, New York</source>, <fpage>86</fpage>–<lpage>116</lpage>.</mixed-citation></ref><ref id="B28"><mixed-citation xmlns:xlink="http://www.w3.org/1999/xlink" xlink:type="simple"><person-group><name name-style="western"><surname>George</surname><given-names>PC</given-names></name></person-group> (<year>1952</year>) <article-title>A systematic account of the chaetognatha of the Indian coastal waters, with observations on their seasonal fluctuations along the Malabar Coast.</article-title><source>Proceedings of the National Institute of Sciences of India</source><volume>18</volume>(<issue>6</issue>): <fpage>657</fpage>–<lpage>689</lpage>.</mixed-citation></ref><ref id="B59"><mixed-citation xmlns:xlink="http://www.w3.org/1999/xlink" xlink:type="simple"><person-group><name name-style="western"><surname>Ohnishi</surname><given-names>T</given-names></name><name name-style="western"><surname>Ueda</surname><given-names>H</given-names></name><name name-style="western"><surname>Kuroda</surname><given-names>K</given-names></name></person-group> (<year>2014</year>) <article-title>Community structure and spatial distribution of chaetognaths in Tosa Bay on the temperate Kuroshio coast of Japan.</article-title><source>Plankton &amp; Benthos Research</source><volume>9</volume>(<issue>3</issue>): <fpage>176</fpage>–<lpage>187</lpage>. <ext-link xlink:type="simple" ext-link-type="doi" xlink:href="10.3800/pbr.9.176">https://doi.org/10.3800/pbr.9.176</ext-link></mixed-citation></ref><ref id="B8"><mixed-citation xmlns:xlink="http://www.w3.org/1999/xlink" xlink:type="simple"><person-group><name name-style="western"><surname>Bieri</surname><given-names>R</given-names></name></person-group> (<year>1991</year>) <article-title>Systematics of the <tp:taxon-name><tp:taxon-name-part taxon-name-part-type="phylum">Chaetognatha</tp:taxon-name-part></tp:taxon-name>.</article-title> In: <person-group><name name-style="western"><surname>Bone</surname><given-names>Q</given-names></name><name name-style="western"><surname>Kapp</surname><given-names>H</given-names></name><name name-style="western"><surname>Pierrot-Bults</surname><given-names>AC</given-names></name></person-group> (<role>Eds</role>) <issue-title>The Biology of the Chaetognaths.</issue-title><source>Oxford Science Publications, New York</source>, <fpage>122</fpage>–<lpage>136</lpage>.</mixed-citation></ref></ref-list></tp:taxon-treatment>
