# Supplementary material for: ﻿Taxonomic reassessment of chaetognaths (Chaetognatha, Sagittoidea, Aphragmophora) from Korean waters
Source: Zookeys. 2022 Jun 21;1106:165–211. doi: 10.3897/zookeys.1106.80184 (PMC9848744; doi:10.3897/zookeys.1106.80184)
Supplement: XML Treatment for Krohnitta pacifica [file zookeys.1106.80184-treatment5.xml]

<!DOCTYPE tp:taxon-treatment
  PUBLIC "-//TaxonX//DTD Taxonomic Treatment Publishing DTD v0 20100105//EN" "tax-treatment-NSO.dtd">
<tp:taxon-treatment xmlns:tp="http://www.plazi.org/taxpub"><tp:treatment-meta><kwd-group><label>Taxon classification</label><kwd>
                <named-content content-type="kingdom">Animalia</named-content>
              </kwd><kwd>
                <named-content content-type="order"> Aphragmophora</named-content>
              </kwd><kwd>
                <named-content content-type="family">Krohnittidae</named-content>
              </kwd></kwd-group><mixed-citation publication-type="journal"><person-group><name><surname>Choo</surname><given-names>Seohwi</given-names></name><name><surname>Jeong</surname><given-names>Man-Ki</given-names></name><name><surname>Soh</surname><given-names>Ho Young</given-names></name></person-group><article-title>﻿Taxonomic reassessment of chaetognaths (<tp:taxon-name><tp:taxon-name-part taxon-name-part-type="phylum">Chaetognatha</tp:taxon-name-part></tp:taxon-name>, <tp:taxon-name><tp:taxon-name-part taxon-name-part-type="class">Sagittoidea</tp:taxon-name-part></tp:taxon-name>, <tp:taxon-name><tp:taxon-name-part taxon-name-part-type="order">Aphragmophora</tp:taxon-name-part></tp:taxon-name>) from Korean waters</article-title><source>Zookeys</source><day>21</day><month>06</month><year>2022</year><volume>1106</volume><fpage>165</fpage><lpage>211</lpage><pub-id pub-id-type="doi">10.3897/zookeys.1106.80184</pub-id></mixed-citation></tp:treatment-meta><tp:nomenclature><label>﻿</label><tp:taxon-name>
              <object-id xmlns:xlink="http://www.w3.org/1999/xlink" content-type="arpha" xlink:type="simple">258F0961-6F86-5798-A600-51002241F0BA</object-id>
              <tp:taxon-name-part taxon-name-part-type="genus" reg="Krohnitta">Krohnitta</tp:taxon-name-part>
              <tp:taxon-name-part taxon-name-part-type="species" reg="pacifica">pacifica</tp:taxon-name-part>
            </tp:taxon-name><tp:taxon-authority>(Aida, 1897)</tp:taxon-authority><tp:nomenclature-citation-list><tp:nomenclature-citation><tp:taxon-name>
                  <tp:taxon-name-part taxon-name-part-type="genus" reg="Krohnitta">Krohnitta</tp:taxon-name-part>
                  <tp:taxon-name-part taxon-name-part-type="species" reg="pacifica">pacifica</tp:taxon-name-part>
                </tp:taxon-name><comment>: Tokioka, 1965: 352–353 p.; <xref ref-type="bibr" rid="B4">Alvariño 1967</xref>: 15–17 p., fig. 7A–E; <xref ref-type="bibr" rid="B49">Michel 1984</xref>: 29 p., fig. 40; <xref ref-type="bibr" rid="B36">Kim 1987</xref>: 35–36 p., plate 13; <xref ref-type="bibr" rid="B63">Park et al. 1990</xref>: 73 p., fig. 51.</comment></tp:nomenclature-citation></tp:nomenclature-citation-list></tp:nomenclature><tp:treatment-sec sec-type="material" id="SECID0EHBAI"><title>Material examined.</title><p>Northern East China Sea (<named-content xmlns:xlink="http://www.w3.org/1999/xlink" content-type="dwc:verbatimCoordinates" xlink:type="simple"><named-content content-type="geo-json" specific-use="{&#34;type&#34;:&#34;Point&#34;,&#34;coordinates&#34;:[127.494233,32.490333]}" id="NCID0EQBAI" xlink:type="simple">32°29.420'N, 127°29.654' E</named-content></named-content>), 20–100 m depth, oblique towing with MOCNESS, Aug 2020 (one specimen).</p></tp:treatment-sec><tp:treatment-sec sec-type="description" id="SECID0EVBAI"><title>Description.</title><p>Slender and transparent body. Small head. Grasping spines abruptly curved. One row of stout teeth arranged in fan shape. One pair of lateral fins partially rayed, forward and equidistant from caudal septum. Lateral fins positioned at anterior end, at level of caudal septum with rayed lateral fins. Caudal fin damaged. Collarette and intestinal diverticula absent. No seminal vesicle visible.</p></tp:treatment-sec><tp:treatment-sec sec-type="distribution" id="SECID0E1BAI"><title>Distribution.</title><p>This species is found in the epipelagic zone (0–200 m depth) of the northern Indian Ocean (<xref ref-type="bibr" rid="B70">Pierrot-Bults and Nair 1991</xref>), the Gulf of Mexico (<xref ref-type="bibr" rid="B67">Pierce 1951</xref>) and the Japanese coast (Tosa Bay, Sagami and Suruga) (<xref ref-type="bibr" rid="B55">Nagasawa and Marumo 1972</xref>; <xref ref-type="bibr" rid="B59">Ohnishi et al. 2014</xref>) and, in this study, it was found in the epipelagic zone (20–100 m depth) of the northern East China Sea (Fig. <xref ref-type="fig" rid="F1">1</xref>: station nECS03).</p></tp:treatment-sec><tp:treatment-sec sec-type="ecology" id="SECID0EUCAI"><title>Ecology.</title><p>An inhabitant of the surface layer of the warm oceanic waters (<xref ref-type="bibr" rid="B86">Tokioka 1940</xref>). Mature specimen was reported to be 6–8 mm in length (<xref ref-type="bibr" rid="B4">Alvariño 1967</xref>). The temperature range in the sampling stations of this study was 18.49–28.84 °C and salinity range was 30.71–34.59 psu.</p></tp:treatment-sec><tp:treatment-sec sec-type="remarks" id="SECID0ECDAI"><title>Remarks.</title><p>Only immature individuals could be collected in this study. The specimens of <italic><tp:taxon-name><tp:taxon-name-part taxon-name-part-type="genus" reg="Krohnitta">K.</tp:taxon-name-part><tp:taxon-name-part taxon-name-part-type="species" reg="pacifica">pacifica</tp:taxon-name-part></tp:taxon-name></italic> we observed had one pair of fins and the structure of the fin was rayed, except for the base part close to the body. These were distinct characteristics of <italic><tp:taxon-name><tp:taxon-name-part taxon-name-part-type="genus" reg="Krohnitta">K.</tp:taxon-name-part><tp:taxon-name-part taxon-name-part-type="species" reg="pacifica">pacifica</tp:taxon-name-part></tp:taxon-name></italic> that differentiated it from <italic><tp:taxon-name><tp:taxon-name-part taxon-name-part-type="genus" reg="Krohnitta">K.</tp:taxon-name-part><tp:taxon-name-part taxon-name-part-type="species" reg="subtilis">subtilis</tp:taxon-name-part></tp:taxon-name></italic>. Since seminal vesicles were not observed in all observed Korean specimens, they were classified as immature stage (<xref ref-type="bibr" rid="B4">Alvariño 1967</xref>).</p></tp:treatment-sec><tp:treatment-sec><!--Section generated to contain objects referenced in tp:taxon-treatment.--><fig id="F1" position="float" orientation="portrait"><object-id xmlns:xlink="http://www.w3.org/1999/xlink" content-type="doi" xlink:type="simple">10.3897/zookeys.1106.80184.figure1</object-id><object-id xmlns:xlink="http://www.w3.org/1999/xlink" content-type="arpha" xlink:type="simple">5562D972-0560-5AC5-AB8B-1E47E5EE62FA</object-id><label>Figure 1.</label><caption><p>Sampling stations in Korean waters. Empty circles, sampling stations; filled circles, the stations where the chaetognaths were secured.</p></caption><graphic xmlns:xlink="http://www.w3.org/1999/xlink" xlink:href="zookeys-1106-165_article-80184__-g001.jpg" position="float" orientation="portrait" xlink:type="simple" id="oo_704185.jpg"><uri content-type="original_file" xlink:type="simple">https://binary.pensoft.net/fig/704185</uri></graphic></fig></tp:treatment-sec><ref-list><ref id="B4"><mixed-citation xmlns:xlink="http://www.w3.org/1999/xlink" xlink:type="simple"><person-group><name name-style="western"><surname>Alvariño</surname><given-names>A</given-names></name></person-group> (<year>1967</year>) <source>The <tp:taxon-name><tp:taxon-name-part taxon-name-part-type="phylum">Chaetognatha</tp:taxon-name-part></tp:taxon-name> of the NAGA Expedition (1959–1961): In the South China Sea and the Gulf of Thailand (Vol. 4).</source><publisher-name>University of California</publisher-name>, <publisher-loc>Scripps Institution of Oceanography</publisher-loc>, <size units="page">197 pp</size>.</mixed-citation></ref><ref id="B49"><mixed-citation xmlns:xlink="http://www.w3.org/1999/xlink" xlink:type="simple"><person-group><name name-style="western"><surname>Michel</surname><given-names>HB</given-names></name></person-group> (<year>1984</year>) <tp:taxon-name><tp:taxon-name-part taxon-name-part-type="phylum">Chaetognatha</tp:taxon-name-part></tp:taxon-name> of the Caribbean Sea and adjacent areas (Vol. 15). National Oceanic and Atmospheric Administration. Technical Report of National Marine Fisheries Service 15: е25.</mixed-citation></ref><ref id="B36"><mixed-citation xmlns:xlink="http://www.w3.org/1999/xlink" xlink:type="simple"><person-group><name name-style="western"><surname>Kim</surname><given-names>WR</given-names></name></person-group> (<year>1987</year>) Taxonomical study on the chaetognaths in Korean waters. Master Thesis, University of Hanyang, Seoul, South Korea.</mixed-citation></ref><ref id="B63"><mixed-citation xmlns:xlink="http://www.w3.org/1999/xlink" xlink:type="simple"><person-group><name name-style="western"><surname>Park</surname><given-names>JS</given-names></name><name name-style="western"><surname>Lee</surname><given-names>SS</given-names></name><name name-style="western"><surname>Kang</surname><given-names>YS</given-names></name><name name-style="western"><surname>Lee</surname><given-names>BD</given-names></name><name name-style="western"><surname>Hun</surname><given-names>SH</given-names></name></person-group> (<year>1990</year>) <article-title>The distributions of copepods and chaetognaths in the southern waters of Korea and their relationship to the characteristics of water masses.</article-title><source>Korean Journal of Fisheries and Aquatic Sciences</source><volume>23</volume>(<issue>3</issue>): <fpage>245</fpage>–<lpage>252</lpage>.</mixed-citation></ref><ref id="B70"><mixed-citation xmlns:xlink="http://www.w3.org/1999/xlink" xlink:type="simple"><person-group><name name-style="western"><surname>Pierrot-Bults</surname><given-names>AC</given-names></name><name name-style="western"><surname>Nair</surname><given-names>VR</given-names></name></person-group> (<year>1991</year>) <article-title>Distribution patterns in <tp:taxon-name><tp:taxon-name-part taxon-name-part-type="phylum">Chaetognatha</tp:taxon-name-part></tp:taxon-name>.</article-title> In: <person-group><name name-style="western"><surname>Bone</surname><given-names>Q</given-names></name><name name-style="western"><surname>Kapp</surname><given-names>H</given-names></name><name name-style="western"><surname>Pierrot-Bults</surname><given-names>AC</given-names></name></person-group> (<role>Eds</role>) <issue-title>The Biology of the Chaetognaths.</issue-title><source>Oxford Science Publications, New York</source>, <fpage>86</fpage>–<lpage>116</lpage>.</mixed-citation></ref><ref id="B67"><mixed-citation xmlns:xlink="http://www.w3.org/1999/xlink" xlink:type="simple"><person-group><name name-style="western"><surname>Pierce</surname><given-names>EL</given-names></name></person-group> (<year>1951</year>) <article-title>The <tp:taxon-name><tp:taxon-name-part taxon-name-part-type="phylum">Chaetognatha</tp:taxon-name-part></tp:taxon-name> of the west coast of Florida.</article-title><source>The Biological Bulletin</source><volume>100</volume>(<issue>3</issue>): <fpage>206</fpage>–<lpage>228</lpage>. <ext-link xlink:type="simple" ext-link-type="doi" xlink:href="10.2307/1538532">https://doi.org/10.2307/1538532</ext-link></mixed-citation></ref><ref id="B55"><mixed-citation xmlns:xlink="http://www.w3.org/1999/xlink" xlink:type="simple"><person-group><name name-style="western"><surname>Nagasawa</surname><given-names>S</given-names></name><name name-style="western"><surname>Marumo</surname><given-names>R</given-names></name></person-group> (<year>1972</year>) <article-title>Feeding of a pelagic chaetognath, <tp:taxon-name><tp:taxon-name-part taxon-name-part-type="genus">Sagitta</tp:taxon-name-part><tp:taxon-name-part taxon-name-part-type="species">nagae</tp:taxon-name-part></tp:taxon-name> Alvariño in Suruga Bay, central Japan.</article-title><source>Journal of the Oceanographical Society of Japan</source><volume>28</volume>(<issue>5</issue>): <fpage>181</fpage>–<lpage>186</lpage>. <ext-link xlink:type="simple" ext-link-type="doi" xlink:href="10.1007/BF02108551">https://doi.org/10.1007/BF02108551</ext-link></mixed-citation></ref><ref id="B59"><mixed-citation xmlns:xlink="http://www.w3.org/1999/xlink" xlink:type="simple"><person-group><name name-style="western"><surname>Ohnishi</surname><given-names>T</given-names></name><name name-style="western"><surname>Ueda</surname><given-names>H</given-names></name><name name-style="western"><surname>Kuroda</surname><given-names>K</given-names></name></person-group> (<year>2014</year>) <article-title>Community structure and spatial distribution of chaetognaths in Tosa Bay on the temperate Kuroshio coast of Japan.</article-title><source>Plankton &amp; Benthos Research</source><volume>9</volume>(<issue>3</issue>): <fpage>176</fpage>–<lpage>187</lpage>. <ext-link xlink:type="simple" ext-link-type="doi" xlink:href="10.3800/pbr.9.176">https://doi.org/10.3800/pbr.9.176</ext-link></mixed-citation></ref><ref id="B86"><mixed-citation xmlns:xlink="http://www.w3.org/1999/xlink" xlink:type="simple"><person-group><name name-style="western"><surname>Tokioka</surname><given-names>T</given-names></name></person-group> (<year>1940</year>) The chaetognath fauna of the waters of western Japan. Records of Oceanographic Works in Japan 12(22): е940.</mixed-citation></ref></ref-list></tp:taxon-treatment>
