# Supplementary material for: ﻿Taxonomic reassessment of chaetognaths (Chaetognatha, Sagittoidea, Aphragmophora) from Korean waters
Source: Zookeys. 2022 Jun 21;1106:165–211. doi: 10.3897/zookeys.1106.80184 (PMC9848744; doi:10.3897/zookeys.1106.80184)
Supplement: XML Treatment for Pterosagittidae [file zookeys.1106.80184-treatment6.xml]

<!DOCTYPE tp:taxon-treatment
  PUBLIC "-//TaxonX//DTD Taxonomic Treatment Publishing DTD v0 20100105//EN" "tax-treatment-NSO.dtd">
<tp:taxon-treatment xmlns:tp="http://www.plazi.org/taxpub"><tp:treatment-meta><kwd-group><label>Taxon classification</label><kwd>
                <named-content content-type="kingdom">Animalia</named-content>
              </kwd><kwd>
                <named-content content-type="order"> Aphragmophora</named-content>
              </kwd><kwd>
                <named-content content-type="family">Pterosagittidae</named-content>
              </kwd></kwd-group><mixed-citation publication-type="journal"><person-group><name><surname>Choo</surname><given-names>Seohwi</given-names></name><name><surname>Jeong</surname><given-names>Man-Ki</given-names></name><name><surname>Soh</surname><given-names>Ho Young</given-names></name></person-group><article-title>﻿Taxonomic reassessment of chaetognaths (<tp:taxon-name><tp:taxon-name-part taxon-name-part-type="phylum">Chaetognatha</tp:taxon-name-part></tp:taxon-name>, <tp:taxon-name><tp:taxon-name-part taxon-name-part-type="class">Sagittoidea</tp:taxon-name-part></tp:taxon-name>, <tp:taxon-name><tp:taxon-name-part taxon-name-part-type="order">Aphragmophora</tp:taxon-name-part></tp:taxon-name>) from Korean waters</article-title><source>Zookeys</source><day>21</day><month>06</month><year>2022</year><volume>1106</volume><fpage>165</fpage><lpage>211</lpage><pub-id pub-id-type="doi">10.3897/zookeys.1106.80184</pub-id></mixed-citation></tp:treatment-meta><tp:nomenclature><label>﻿Family</label><tp:taxon-name>
              <object-id xmlns:xlink="http://www.w3.org/1999/xlink" content-type="arpha" xlink:type="simple">828F54D9-E3CE-5E05-A607-698611FA857F</object-id>
              <tp:taxon-name-part taxon-name-part-type="family">Pterosagittidae</tp:taxon-name-part>
            </tp:taxon-name><tp:taxon-authority>Tokioka, 1965a</tp:taxon-authority></tp:nomenclature><tp:treatment-sec sec-type="diagnosis" id="SECID0EMFAI"><title>Diagnosis.</title><p>Wide head. Two rows of teeth. Collarette wide and extending through full body. One pair of rayed lateral fins located on the tail. Intestinal diverticula absent. Only one genus has been described within this family: <italic><tp:taxon-name><tp:taxon-name-part taxon-name-part-type="genus" reg="Pterosagitta">Pterosagitta</tp:taxon-name-part></tp:taxon-name></italic> (Costa, 1869).</p></tp:treatment-sec><tp:treatment-sec sec-type="remarks" id="SECID0EZFAI"><title>Remarks.</title><p>A previous phylogenetic study reported that <tp:taxon-name><tp:taxon-name-part taxon-name-part-type="family">Pterosagittidae</tp:taxon-name-part></tp:taxon-name> is genetically quite close to Sagittdae (<xref ref-type="bibr" rid="B27">Gasmi et al. 2014</xref>; <xref ref-type="bibr" rid="B57">Nair et al. 2015</xref>; <xref ref-type="bibr" rid="B66">Peter et al. 2020</xref>; <xref ref-type="bibr" rid="B52">Müller et al. 2019</xref>). In this study, a recent research paper was reviewed and <tp:taxon-name><tp:taxon-name-part taxon-name-part-type="family">Pterosagittidae</tp:taxon-name-part></tp:taxon-name> was marked as invalid (Table <xref ref-type="table" rid="T1">1</xref>).</p></tp:treatment-sec><tp:treatment-sec><!--Section generated to contain objects referenced in tp:taxon-treatment.--><table-wrap id="T1" position="float" orientation="portrait"><label>Table 1.</label><caption><p>Korean chaetognath species list reported in previous studies. The species list consists of <xref ref-type="bibr" rid="B86">Tokioka (1940)</xref>, <xref ref-type="bibr" rid="B87">Tokioka (1951)</xref>, <xref ref-type="bibr" rid="B60">Park (1967)</xref>, <xref ref-type="bibr" rid="B61">Park (1970)</xref>, <xref ref-type="bibr" rid="B62">Park (1973)</xref>, <xref ref-type="bibr" rid="B63">Park et al. (1990</xref>, <xref ref-type="bibr" rid="B65">1992</xref>), <xref ref-type="bibr" rid="B64">Park et al. (1991)</xref>, <xref ref-type="bibr" rid="B96">Yoo (1991)</xref>, <xref ref-type="bibr" rid="B97">Yoo and Kim (1996)</xref>, <xref ref-type="bibr" rid="B83">Terazaki (1998)</xref>, <xref ref-type="bibr" rid="B98">Yoo and Kim (1997)</xref>, <xref ref-type="bibr" rid="B53">Nagai et al. (2006)</xref>. Abbreviation: ES = East Sea; KS = Korea strait; nECS = northern East China Sea; YS = Yellow Sea.</p></caption><table id="TID0E4JDI" rules="all"><tbody><tr><th rowspan="1" colspan="1">Taxa</th><th rowspan="1" colspan="1">ES</th><th rowspan="1" colspan="1">KS</th><th rowspan="1" colspan="1">nECS</th><th rowspan="1" colspan="1">YS</th><th rowspan="1" colspan="1">ES, KS, YS and nECS</th></tr><tr><td rowspan="1" colspan="1">Class <tp:taxon-name><tp:taxon-name-part taxon-name-part-type="family">Sagittidae</tp:taxon-name-part></tp:taxon-name></td><td rowspan="1" colspan="1"/><td rowspan="1" colspan="1"/><td rowspan="1" colspan="1"/><td rowspan="1" colspan="1"/><td rowspan="1" colspan="1"/></tr><tr><td rowspan="1" colspan="1">Order <tp:taxon-name><tp:taxon-name-part taxon-name-part-type="order">Aphragmophora</tp:taxon-name-part></tp:taxon-name></td><td rowspan="1" colspan="1"/><td rowspan="1" colspan="1"/><td rowspan="1" colspan="1"/><td rowspan="1" colspan="1"/><td rowspan="1" colspan="1"/></tr><tr><td rowspan="1" colspan="1">Family <tp:taxon-name><tp:taxon-name-part taxon-name-part-type="family">Krohnittidae</tp:taxon-name-part></tp:taxon-name></td><td rowspan="1" colspan="1"/><td rowspan="1" colspan="1"/><td rowspan="1" colspan="1"/><td rowspan="1" colspan="1"/><td rowspan="1" colspan="1"/></tr><tr><td rowspan="1" colspan="1">
                  <bold>Genus <italic><tp:taxon-name><tp:taxon-name-part taxon-name-part-type="genus" reg="Krohnitta">Krohnitta</tp:taxon-name-part></tp:taxon-name></italic> Ritter-Zahony, 1910</bold>
                </td><td rowspan="1" colspan="1"/><td rowspan="1" colspan="1"/><td rowspan="1" colspan="1"/><td rowspan="1" colspan="1"/><td rowspan="1" colspan="1"/></tr><tr><td rowspan="1" colspan="1"><italic><tp:taxon-name><tp:taxon-name-part taxon-name-part-type="genus" reg="Krohnitta">Krohnitta</tp:taxon-name-part><tp:taxon-name-part taxon-name-part-type="species" reg="pacifica">pacifica</tp:taxon-name-part></tp:taxon-name></italic> (Aida, 1897)</td><td rowspan="1" colspan="1">●</td><td rowspan="1" colspan="1">●</td><td rowspan="1" colspan="1"/><td rowspan="1" colspan="1">●</td><td rowspan="1" colspan="1">●</td></tr><tr><td rowspan="1" colspan="1"><italic><tp:taxon-name><tp:taxon-name-part taxon-name-part-type="genus" reg="Krohnitta">Krohnitta</tp:taxon-name-part><tp:taxon-name-part taxon-name-part-type="species" reg="subtilis">subtilis</tp:taxon-name-part></tp:taxon-name></italic> (Grassi, 1881)</td><td rowspan="1" colspan="1">●</td><td rowspan="1" colspan="1">●</td><td rowspan="1" colspan="1"/><td rowspan="1" colspan="1"/><td rowspan="1" colspan="1">●</td></tr><tr><td rowspan="1" colspan="1">Family <tp:taxon-name><tp:taxon-name-part taxon-name-part-type="family">Pterosagittidae</tp:taxon-name-part></tp:taxon-name> (not valid)</td><td rowspan="1" colspan="1"/><td rowspan="1" colspan="1"/><td rowspan="1" colspan="1"/><td rowspan="1" colspan="1"/><td rowspan="1" colspan="1"/></tr><tr><td rowspan="1" colspan="1">
                  <bold>Genus <tp:taxon-name><tp:taxon-name-part taxon-name-part-type="genus" reg="Pterosagitta">Pterosagitta</tp:taxon-name-part></tp:taxon-name> Costa, 1869</bold>
                </td><td rowspan="1" colspan="1"/><td rowspan="1" colspan="1"/><td rowspan="1" colspan="1"/><td rowspan="1" colspan="1"/><td rowspan="1" colspan="1"/></tr><tr><td rowspan="1" colspan="1"><italic><tp:taxon-name><tp:taxon-name-part taxon-name-part-type="genus" reg="Pterosagitta">Pterosagitta</tp:taxon-name-part><tp:taxon-name-part taxon-name-part-type="species" reg="draco">draco</tp:taxon-name-part></tp:taxon-name></italic> (Krohn, 1853)</td><td rowspan="1" colspan="1">●</td><td rowspan="1" colspan="1">●</td><td rowspan="1" colspan="1"/><td rowspan="1" colspan="1"/><td rowspan="1" colspan="1">●</td></tr><tr><td rowspan="1" colspan="1">Family <tp:taxon-name><tp:taxon-name-part taxon-name-part-type="family">Sagittidae</tp:taxon-name-part></tp:taxon-name></td><td rowspan="1" colspan="1"/><td rowspan="1" colspan="1"/><td rowspan="1" colspan="1"/><td rowspan="1" colspan="1"/><td rowspan="1" colspan="1"/></tr><tr><td rowspan="1" colspan="1">
                  <bold>Genus <italic><tp:taxon-name><tp:taxon-name-part taxon-name-part-type="genus" reg="Aidanosagitta">Aidanosagitta</tp:taxon-name-part></tp:taxon-name></italic> Tokioka,1965</bold>
                </td><td rowspan="1" colspan="1"/><td rowspan="1" colspan="1"/><td rowspan="1" colspan="1"/><td rowspan="1" colspan="1"/><td rowspan="1" colspan="1"/></tr><tr><td rowspan="1" colspan="1"><italic><tp:taxon-name><tp:taxon-name-part taxon-name-part-type="genus" reg="Aidanosagitta">Aidanosagitta</tp:taxon-name-part><tp:taxon-name-part taxon-name-part-type="species" reg="crassa">crassa</tp:taxon-name-part></tp:taxon-name></italic> (Tokioka, 1938)</td><td rowspan="1" colspan="1">●</td><td rowspan="1" colspan="1">●</td><td rowspan="1" colspan="1">●</td><td rowspan="1" colspan="1">●</td><td rowspan="1" colspan="1">●</td></tr><tr><td rowspan="1" colspan="1"><italic><tp:taxon-name><tp:taxon-name-part taxon-name-part-type="genus" reg="Aidanosagitta">Aidanosagitta</tp:taxon-name-part><tp:taxon-name-part taxon-name-part-type="species" reg="neglecta">neglecta</tp:taxon-name-part></tp:taxon-name></italic> (Aida, 1897)</td><td rowspan="1" colspan="1">●</td><td rowspan="1" colspan="1">●</td><td rowspan="1" colspan="1"/><td rowspan="1" colspan="1"/><td rowspan="1" colspan="1">●</td></tr><tr><td rowspan="1" colspan="1"><italic><tp:taxon-name><tp:taxon-name-part taxon-name-part-type="genus" reg="Aidanosagitta">Aidanosagitta</tp:taxon-name-part><tp:taxon-name-part taxon-name-part-type="species" reg="regularis">regularis</tp:taxon-name-part></tp:taxon-name></italic> (Aida, 1897)</td><td rowspan="1" colspan="1">●</td><td rowspan="1" colspan="1">●</td><td rowspan="1" colspan="1"/><td rowspan="1" colspan="1">●</td><td rowspan="1" colspan="1">●</td></tr><tr><td rowspan="1" colspan="1">
                  <bold>Genus <italic><tp:taxon-name><tp:taxon-name-part taxon-name-part-type="genus" reg="Decipisagitta">Decipisagitta</tp:taxon-name-part></tp:taxon-name></italic> Tokioka, 1965</bold>
                </td><td rowspan="1" colspan="1"/><td rowspan="1" colspan="1"/><td rowspan="1" colspan="1"/><td rowspan="1" colspan="1"/><td rowspan="1" colspan="1"/></tr><tr><td rowspan="1" colspan="1"><italic><tp:taxon-name><tp:taxon-name-part taxon-name-part-type="genus" reg="Decipisagitta">Decipisagitta</tp:taxon-name-part><tp:taxon-name-part taxon-name-part-type="species" reg="decipiens">decipiens</tp:taxon-name-part></tp:taxon-name></italic> (Fowler, 1905)</td><td rowspan="1" colspan="1">●</td><td rowspan="1" colspan="1">●</td><td rowspan="1" colspan="1"/><td rowspan="1" colspan="1"/><td rowspan="1" colspan="1">●</td></tr><tr><td rowspan="1" colspan="1">
                  <bold>Genus <italic><tp:taxon-name><tp:taxon-name-part taxon-name-part-type="genus" reg="Ferosagitta">Ferosagitta</tp:taxon-name-part></tp:taxon-name></italic> Kassatkina, 1971</bold>
                </td><td rowspan="1" colspan="1"/><td rowspan="1" colspan="1"/><td rowspan="1" colspan="1"/><td rowspan="1" colspan="1"/><td rowspan="1" colspan="1"/></tr><tr><td rowspan="1" colspan="1"><italic><tp:taxon-name><tp:taxon-name-part taxon-name-part-type="genus" reg="Ferosagitta">Ferosagitta</tp:taxon-name-part><tp:taxon-name-part taxon-name-part-type="species" reg="ferox">ferox</tp:taxon-name-part></tp:taxon-name></italic> (Doncaster, 1902)</td><td rowspan="1" colspan="1">●</td><td rowspan="1" colspan="1">●</td><td rowspan="1" colspan="1"/><td rowspan="1" colspan="1"/><td rowspan="1" colspan="1">●</td></tr><tr><td rowspan="1" colspan="1"><italic><tp:taxon-name><tp:taxon-name-part taxon-name-part-type="genus" reg="Ferosagitta">Ferosagitta</tp:taxon-name-part><tp:taxon-name-part taxon-name-part-type="species" reg="robusta">robusta</tp:taxon-name-part></tp:taxon-name></italic> (Doncaster, 1902)</td><td rowspan="1" colspan="1">●</td><td rowspan="1" colspan="1">●</td><td rowspan="1" colspan="1"/><td rowspan="1" colspan="1"/><td rowspan="1" colspan="1">●</td></tr><tr><td rowspan="1" colspan="1">
                  <bold>Genus <italic><tp:taxon-name><tp:taxon-name-part taxon-name-part-type="genus" reg="Flaccisagitta">Flaccisagitta</tp:taxon-name-part></tp:taxon-name></italic> Tokioka, 1965</bold>
                </td><td rowspan="1" colspan="1"/><td rowspan="1" colspan="1"/><td rowspan="1" colspan="1"/><td rowspan="1" colspan="1"/><td rowspan="1" colspan="1"/></tr><tr><td rowspan="1" colspan="1"><italic><tp:taxon-name><tp:taxon-name-part taxon-name-part-type="genus" reg="Flaccisagitta">Flaccisagitta</tp:taxon-name-part><tp:taxon-name-part taxon-name-part-type="species" reg="enflata">enflata</tp:taxon-name-part></tp:taxon-name></italic> (Grassi, 1881)</td><td rowspan="1" colspan="1">●</td><td rowspan="1" colspan="1">●</td><td rowspan="1" colspan="1">●</td><td rowspan="1" colspan="1">●</td><td rowspan="1" colspan="1">●</td></tr><tr><td rowspan="1" colspan="1"><italic><tp:taxon-name><tp:taxon-name-part taxon-name-part-type="genus" reg="Flaccisagitta">Flaccisagitta</tp:taxon-name-part><tp:taxon-name-part taxon-name-part-type="species" reg="hexaptera">hexaptera</tp:taxon-name-part></tp:taxon-name></italic> (D’Orbigny,1902)</td><td rowspan="1" colspan="1">●</td><td rowspan="1" colspan="1">●</td><td rowspan="1" colspan="1"/><td rowspan="1" colspan="1"/><td rowspan="1" colspan="1">●</td></tr><tr><td rowspan="1" colspan="1">
                  <bold>Genus <italic><tp:taxon-name><tp:taxon-name-part taxon-name-part-type="genus" reg="Mesosagitta">Mesosagitta</tp:taxon-name-part></tp:taxon-name></italic> Tokioka, 1965</bold>
                </td><td rowspan="1" colspan="1"/><td rowspan="1" colspan="1"/><td rowspan="1" colspan="1"/><td rowspan="1" colspan="1"/><td rowspan="1" colspan="1"/></tr><tr><td rowspan="1" colspan="1"><italic><tp:taxon-name><tp:taxon-name-part taxon-name-part-type="genus" reg="Mesosagitta">Mesosagitta</tp:taxon-name-part><tp:taxon-name-part taxon-name-part-type="species" reg="minima">minima</tp:taxon-name-part></tp:taxon-name></italic> (Grassi, 1881)</td><td rowspan="1" colspan="1">●</td><td rowspan="1" colspan="1">●</td><td rowspan="1" colspan="1"/><td rowspan="1" colspan="1"/><td rowspan="1" colspan="1">●</td></tr><tr><td rowspan="1" colspan="1">
                  <bold>Genus <italic><tp:taxon-name><tp:taxon-name-part taxon-name-part-type="genus" reg="Parasagitta">Parasagitta</tp:taxon-name-part></tp:taxon-name></italic> Tokioka, 1965</bold>
                </td><td rowspan="1" colspan="1"/><td rowspan="1" colspan="1"/><td rowspan="1" colspan="1"/><td rowspan="1" colspan="1"/><td rowspan="1" colspan="1"/></tr><tr><td rowspan="1" colspan="1"><italic><tp:taxon-name><tp:taxon-name-part taxon-name-part-type="genus" reg="Parasagitta">Parasagitta</tp:taxon-name-part><tp:taxon-name-part taxon-name-part-type="species" reg="elegans">elegans</tp:taxon-name-part></tp:taxon-name></italic> (Verrill, 1873)</td><td rowspan="1" colspan="1">●</td><td rowspan="1" colspan="1">●</td><td rowspan="1" colspan="1">●</td><td rowspan="1" colspan="1"/><td rowspan="1" colspan="1">●</td></tr><tr><td rowspan="1" colspan="1">
                  <bold>Genus <italic><tp:taxon-name><tp:taxon-name-part taxon-name-part-type="genus" reg="Pseudosagitta">Pseudosagitta</tp:taxon-name-part></tp:taxon-name></italic> Germain &amp; Joubin, 1912</bold>
                </td><td rowspan="1" colspan="1"/><td rowspan="1" colspan="1"/><td rowspan="1" colspan="1"/><td rowspan="1" colspan="1"/><td rowspan="1" colspan="1"/></tr><tr><td rowspan="1" colspan="1"><italic><tp:taxon-name><tp:taxon-name-part taxon-name-part-type="genus" reg="Pseudosagitta">Pseudosagitta</tp:taxon-name-part><tp:taxon-name-part taxon-name-part-type="species" reg="lyra">lyra</tp:taxon-name-part></tp:taxon-name></italic> (Krohn, 1853)</td><td rowspan="1" colspan="1">●</td><td rowspan="1" colspan="1">●</td><td rowspan="1" colspan="1"/><td rowspan="1" colspan="1"/><td rowspan="1" colspan="1">●</td></tr><tr><td rowspan="1" colspan="1">
                  <bold>Genus <italic><tp:taxon-name><tp:taxon-name-part taxon-name-part-type="genus" reg="Sagitta">Sagitta</tp:taxon-name-part></tp:taxon-name></italic> Guoy &amp; Gaimard, 1827</bold>
                </td><td rowspan="1" colspan="1"/><td rowspan="1" colspan="1"/><td rowspan="1" colspan="1"/><td rowspan="1" colspan="1"/><td rowspan="1" colspan="1"/></tr><tr><td rowspan="1" colspan="1"><italic><tp:taxon-name><tp:taxon-name-part taxon-name-part-type="genus" reg="Sagitta">Sagitta</tp:taxon-name-part><tp:taxon-name-part taxon-name-part-type="species" reg="bipunctata">bipunctata</tp:taxon-name-part></tp:taxon-name></italic> Quoy &amp; Gaimard, 1827</td><td rowspan="1" colspan="1">●</td><td rowspan="1" colspan="1">●</td><td rowspan="1" colspan="1"/><td rowspan="1" colspan="1"/><td rowspan="1" colspan="1">●</td></tr><tr><td rowspan="1" colspan="1">
                  <bold>Genus <italic><tp:taxon-name><tp:taxon-name-part taxon-name-part-type="genus" reg="Serratosagitta">Serratosagitta</tp:taxon-name-part></tp:taxon-name></italic> Tokioka, 1965</bold>
                </td><td rowspan="1" colspan="1"/><td rowspan="1" colspan="1"/><td rowspan="1" colspan="1"/><td rowspan="1" colspan="1"/><td rowspan="1" colspan="1"/></tr><tr><td rowspan="1" colspan="1"><italic><tp:taxon-name><tp:taxon-name-part taxon-name-part-type="genus" reg="Serratosagitta">Serratosagitta</tp:taxon-name-part><tp:taxon-name-part taxon-name-part-type="species" reg="pacifica">pacifica</tp:taxon-name-part></tp:taxon-name></italic> (Tokioka, 1940)</td><td rowspan="1" colspan="1">●</td><td rowspan="1" colspan="1"/><td rowspan="1" colspan="1"/><td rowspan="1" colspan="1">●</td><td rowspan="1" colspan="1">●</td></tr><tr><td rowspan="1" colspan="1"><italic><tp:taxon-name><tp:taxon-name-part taxon-name-part-type="genus" reg="Serratosagitta">Serratosagitta</tp:taxon-name-part><tp:taxon-name-part taxon-name-part-type="species" reg="pseudoserratodentata">pseudoserratodentata</tp:taxon-name-part></tp:taxon-name></italic> (Tokioka, 1940)</td><td rowspan="1" colspan="1">●</td><td rowspan="1" colspan="1">●</td><td rowspan="1" colspan="1"/><td rowspan="1" colspan="1"/><td rowspan="1" colspan="1">●</td></tr><tr><td rowspan="1" colspan="1">
                  <italic>
                    <tp:taxon-name><tp:taxon-name-part taxon-name-part-type="genus" reg="Serratosagitta">Serratosagitta</tp:taxon-name-part><tp:taxon-name-part taxon-name-part-type="species" reg="serratodentata">serratodentata</tp:taxon-name-part></tp:taxon-name>
                  </italic>
                </td><td rowspan="1" colspan="1">●</td><td rowspan="1" colspan="1">●</td><td rowspan="1" colspan="1">●</td><td rowspan="1" colspan="1"/><td rowspan="1" colspan="1">●</td></tr><tr><td rowspan="1" colspan="1">
                  <bold>Genus <italic><tp:taxon-name><tp:taxon-name-part taxon-name-part-type="genus" reg="Zonosagitta">Zonosagitta</tp:taxon-name-part></tp:taxon-name></italic> Tokioka, 1827</bold>
                </td><td rowspan="1" colspan="1"/><td rowspan="1" colspan="1"/><td rowspan="1" colspan="1"/><td rowspan="1" colspan="1"/><td rowspan="1" colspan="1"/></tr><tr><td rowspan="1" colspan="1"><italic><tp:taxon-name><tp:taxon-name-part taxon-name-part-type="genus" reg="Zonosagitta">Zonosagitta</tp:taxon-name-part><tp:taxon-name-part taxon-name-part-type="species" reg="bedoti">bedoti</tp:taxon-name-part></tp:taxon-name></italic> (Beraneck, 1895)</td><td rowspan="1" colspan="1">●</td><td rowspan="1" colspan="1">●</td><td rowspan="1" colspan="1">●</td><td rowspan="1" colspan="1"/><td rowspan="1" colspan="1">●</td></tr><tr><td rowspan="1" colspan="1"><italic><tp:taxon-name><tp:taxon-name-part taxon-name-part-type="genus" reg="Zonosagitta">Zonosagitta</tp:taxon-name-part><tp:taxon-name-part taxon-name-part-type="species" reg="pulchra">pulchra</tp:taxon-name-part></tp:taxon-name></italic> (Doncaster, 1902)</td><td rowspan="1" colspan="1"/><td rowspan="1" colspan="1">●</td><td rowspan="1" colspan="1"/><td rowspan="1" colspan="1"/><td rowspan="1" colspan="1">●</td></tr><tr><td rowspan="1" colspan="1"><italic><tp:taxon-name><tp:taxon-name-part taxon-name-part-type="genus" reg="Zonosagitta">Zonosagitta</tp:taxon-name-part><tp:taxon-name-part taxon-name-part-type="species" reg="nagae">nagae</tp:taxon-name-part></tp:taxon-name></italic> Alvariño, 1967</td><td rowspan="1" colspan="1">●</td><td rowspan="1" colspan="1">●</td><td rowspan="1" colspan="1"/><td rowspan="1" colspan="1">●</td><td rowspan="1" colspan="1">●</td></tr></tbody></table></table-wrap></tp:treatment-sec><ref-list><ref id="B27"><mixed-citation xmlns:xlink="http://www.w3.org/1999/xlink" xlink:type="simple"><person-group><name name-style="western"><surname>Gasmi</surname><given-names>S</given-names></name><name name-style="western"><surname>Néve</surname><given-names>G</given-names></name><name name-style="western"><surname>Pech</surname><given-names>N</given-names></name><name name-style="western"><surname>Tekaya</surname><given-names>S</given-names></name><name name-style="western"><surname>Gilles</surname><given-names>A</given-names></name><name name-style="western"><surname>Perez</surname><given-names>Y</given-names></name></person-group> (<year>2014</year>) <article-title>Evolutionary history of <tp:taxon-name><tp:taxon-name-part taxon-name-part-type="phylum">Chaetognatha</tp:taxon-name-part></tp:taxon-name> inferred from molecular and morphological data: A case study for body plan simplification.</article-title><source>Frontiers in Zoology</source><volume>11</volume>(<issue>1</issue>): <fpage>1</fpage>–<lpage>25</lpage>. <ext-link xlink:type="simple" ext-link-type="doi" xlink:href="10.1186/s12983-014-0084-7">https://doi.org/10.1186/s12983-014-0084-7</ext-link></mixed-citation></ref><ref id="B57"><mixed-citation xmlns:xlink="http://www.w3.org/1999/xlink" xlink:type="simple"><person-group><name name-style="western"><surname>Nair</surname><given-names>VR</given-names></name><name name-style="western"><surname>Kidangan</surname><given-names>FX</given-names></name><name name-style="western"><surname>Prabhu</surname><given-names>RG</given-names></name><name name-style="western"><surname>Bucklin</surname><given-names>A</given-names></name><name name-style="western"><surname>Nair</surname><given-names>S</given-names></name></person-group> (<year>2015</year>) <article-title>DNA barcode of <tp:taxon-name><tp:taxon-name-part taxon-name-part-type="phylum">Chaetognatha</tp:taxon-name-part></tp:taxon-name> from Indian Waters.</article-title><source>Indian journal of Geo-Marine Science</source><volume>44</volume>(<issue>9</issue>): <fpage>1366</fpage>–<lpage>1376</lpage>.</mixed-citation></ref><ref id="B66"><mixed-citation xmlns:xlink="http://www.w3.org/1999/xlink" xlink:type="simple"><person-group><name name-style="western"><surname>Peter</surname><given-names>S</given-names></name><name name-style="western"><surname>Nair</surname><given-names>MB</given-names></name><name name-style="western"><surname>Pillai</surname><given-names>D</given-names></name></person-group> (<year>2020</year>) <article-title>Evolutionary analyses of phylum <tp:taxon-name><tp:taxon-name-part taxon-name-part-type="phylum">Chaetognatha</tp:taxon-name-part></tp:taxon-name> based on mitochondrial cytochrome oxidase I gene.</article-title><source>Turkish Journal of Zoology</source><volume>44</volume>(<issue>6</issue>): <fpage>508</fpage>–<lpage>518</lpage>. <ext-link xlink:type="simple" ext-link-type="doi" xlink:href="10.3906/zoo-2004-18">https://doi.org/10.3906/zoo-2004-18</ext-link></mixed-citation></ref><ref id="B52"><mixed-citation xmlns:xlink="http://www.w3.org/1999/xlink" xlink:type="simple"><person-group><name name-style="western"><surname>Müller</surname><given-names>CH</given-names></name><name name-style="western"><surname>Harzsch</surname><given-names>S</given-names></name><name name-style="western"><surname>Perez</surname><given-names>Y</given-names></name></person-group> (<year>2019</year>) <source>7. <tp:taxon-name><tp:taxon-name-part taxon-name-part-type="phylum">Chaetognatha</tp:taxon-name-part></tp:taxon-name> (Handbook of Zoology).</source><publisher-name>Miscellaneous Invertebrates</publisher-name>, <publisher-loc>De Gruyter, Germany</publisher-loc>, <size units="page">282 pp</size>. <ext-link xlink:type="simple" ext-link-type="doi" xlink:href="10.1515/9783110489279-007">https://doi.org/10.1515/9783110489279-007</ext-link></mixed-citation></ref><ref id="B86"><mixed-citation xmlns:xlink="http://www.w3.org/1999/xlink" xlink:type="simple"><person-group><name name-style="western"><surname>Tokioka</surname><given-names>T</given-names></name></person-group> (<year>1940</year>) The chaetognath fauna of the waters of western Japan. Records of Oceanographic Works in Japan 12(22): е940.</mixed-citation></ref><ref id="B87"><mixed-citation xmlns:xlink="http://www.w3.org/1999/xlink" xlink:type="simple"><person-group><name name-style="western"><surname>Tokioka</surname><given-names>T</given-names></name></person-group> (<year>1951</year>) <article-title>Pelagic tunicates and chaetognaths collected during the cruises to the New Yamato Bank in the Sea of Japan.</article-title><source>Publications of the Seto Marine Biological Laboratory</source><volume>2</volume>(<issue>1</issue>): <fpage>1</fpage>–<lpage>25</lpage>. <ext-link xlink:type="simple" ext-link-type="doi" xlink:href="10.5134/174451">https://doi.org/10.5134/174451</ext-link></mixed-citation></ref><ref id="B60"><mixed-citation xmlns:xlink="http://www.w3.org/1999/xlink" xlink:type="simple"><person-group><name name-style="western"><surname>Park</surname><given-names>JS</given-names></name></person-group> (<year>1967</year>) <article-title>Note Sur Les Chaetognathes Indicateurs Planctoniques Dans La Mer Coreenne En Hiver 1967.</article-title><source>The Korean Society of Oceanography</source><volume>2</volume>(<issue>1–2</issue>): <fpage>34</fpage>–<lpage>41</lpage>.</mixed-citation></ref><ref id="B61"><mixed-citation xmlns:xlink="http://www.w3.org/1999/xlink" xlink:type="simple"><person-group><name name-style="western"><surname>Park</surname><given-names>JS</given-names></name></person-group> (<year>1970</year>) The chaetognaths of Korean waters. PhD Thesis, Pukyong National University, Busan, South Korea.</mixed-citation></ref><ref id="B62"><mixed-citation xmlns:xlink="http://www.w3.org/1999/xlink" xlink:type="simple"><person-group><name name-style="western"><surname>Park</surname><given-names>JS</given-names></name></person-group> (<year>1973</year>) <article-title>The distribution of chaetognaths in the Korea strait and their relation to the character of water masses.</article-title><source>The Korean Society of Oceanography</source><volume>8</volume>(<issue>1</issue>): <fpage>22</fpage>–<lpage>32</lpage>.</mixed-citation></ref><ref id="B63"><mixed-citation xmlns:xlink="http://www.w3.org/1999/xlink" xlink:type="simple"><person-group><name name-style="western"><surname>Park</surname><given-names>JS</given-names></name><name name-style="western"><surname>Lee</surname><given-names>SS</given-names></name><name name-style="western"><surname>Kang</surname><given-names>YS</given-names></name><name name-style="western"><surname>Lee</surname><given-names>BD</given-names></name><name name-style="western"><surname>Hun</surname><given-names>SH</given-names></name></person-group> (<year>1990</year>) <article-title>The distributions of copepods and chaetognaths in the southern waters of Korea and their relationship to the characteristics of water masses.</article-title><source>Korean Journal of Fisheries and Aquatic Sciences</source><volume>23</volume>(<issue>3</issue>): <fpage>245</fpage>–<lpage>252</lpage>.</mixed-citation></ref><ref id="B65"><mixed-citation xmlns:xlink="http://www.w3.org/1999/xlink" xlink:type="simple"><person-group><name name-style="western"><surname>Park</surname><given-names>JS</given-names></name><name name-style="western"><surname>Lee</surname><given-names>SS</given-names></name><name name-style="western"><surname>Kang</surname><given-names>YS</given-names></name><name name-style="western"><surname>Lee</surname><given-names>BD</given-names></name><name name-style="western"><surname>Huh</surname><given-names>SH</given-names></name></person-group> (<year>1992</year>) <article-title>Distribution of indicator species of copepods and chaetognaths in the southeastern area of the Yellow Sea and their relationship to the characteristics of water masses.</article-title><source>Korean Journal of Fisheries and Aquatic Sciences</source><volume>25</volume>(<issue>4</issue>): <fpage>251</fpage>–<lpage>264</lpage>.</mixed-citation></ref><ref id="B64"><mixed-citation xmlns:xlink="http://www.w3.org/1999/xlink" xlink:type="simple"><person-group><name name-style="western"><surname>Park</surname><given-names>JS</given-names></name><name name-style="western"><surname>Lee</surname><given-names>SS</given-names></name><name name-style="western"><surname>Kang</surname><given-names>YS</given-names></name><name name-style="western"><surname>Huh</surname><given-names>SH</given-names></name></person-group> (<year>1991</year>) <article-title>Distribution of indicator species of copepods and chaetognaths in the middle East Sea of Korea and their relationships to the characteristics of water masses.</article-title><source>Korean Journal of Fisheries and Aquatic Sciences</source><volume>24</volume>(<issue>3</issue>): <fpage>203</fpage>–<lpage>213</lpage>.</mixed-citation></ref><ref id="B96"><mixed-citation xmlns:xlink="http://www.w3.org/1999/xlink" xlink:type="simple"><person-group><name name-style="western"><surname>Yoo</surname><given-names>KI</given-names></name></person-group> (<year>1991</year>) Zooplankton studies of Yellow Sea in Korea. Yellow Sea Research (4): 31–37.</mixed-citation></ref><ref id="B97"><mixed-citation xmlns:xlink="http://www.w3.org/1999/xlink" xlink:type="simple"><person-group><name name-style="western"><surname>Yoo</surname><given-names>KI</given-names></name><name name-style="western"><surname>Kim</surname><given-names>WR</given-names></name></person-group> (<year>1996</year>) <article-title>Spatial distribution of Chaetognaths in the Yellow Sea in the summer.</article-title><source>Korean Journal of Environmental Biology</source><volume>14</volume>(<issue>2</issue>): <fpage>155</fpage>–<lpage>160</lpage>.</mixed-citation></ref><ref id="B83"><mixed-citation xmlns:xlink="http://www.w3.org/1999/xlink" xlink:type="simple"><person-group><name name-style="western"><surname>Terazaki</surname><given-names>M</given-names></name></person-group> (<year>1998</year>) <article-title>Life history, distribution, seasonal variability and feeding of the pelagic chaetognath <italic><tp:taxon-name><tp:taxon-name-part taxon-name-part-type="genus">Sagitta</tp:taxon-name-part><tp:taxon-name-part taxon-name-part-type="species">elegans</tp:taxon-name-part></tp:taxon-name></italic> in the Subarctic Pacific: A review.</article-title><source>Plankton Biology and Ecology</source><volume>45</volume>(<issue>1</issue>): <fpage>1</fpage>–<lpage>17</lpage>.</mixed-citation></ref><ref id="B98"><mixed-citation xmlns:xlink="http://www.w3.org/1999/xlink" xlink:type="simple"><person-group><name name-style="western"><surname>Yoo</surname><given-names>KI</given-names></name><name name-style="western"><surname>Kim</surname><given-names>WR</given-names></name></person-group> (<year>1997</year>) <article-title>Seasonal variation of Chaetognaths off Kori, Korea.</article-title><source>Korean Journal of Environmental Biology</source><volume>15</volume>(<issue>1</issue>): <fpage>9</fpage>–<lpage>17</lpage>.</mixed-citation></ref><ref id="B53"><mixed-citation xmlns:xlink="http://www.w3.org/1999/xlink" xlink:type="simple"><person-group><name name-style="western"><surname>Nagai</surname><given-names>N</given-names></name><name name-style="western"><surname>Tadokoro</surname><given-names>K</given-names></name><name name-style="western"><surname>Kuroda</surname><given-names>K</given-names></name><name name-style="western"><surname>Sugimoto</surname><given-names>T</given-names></name></person-group> (<year>2006</year>) <article-title>Occurrence characteristics of chaetognath species along the PM transect in the Japan Sea during 1972–2002.</article-title><source>Journal of Oceanography</source><volume>62</volume>(<issue>5</issue>): <fpage>597</fpage>–<lpage>606</lpage>. <ext-link xlink:type="simple" ext-link-type="doi" xlink:href="10.1007/s10872-006-0079-x">https://doi.org/10.1007/s10872-006-0079-x</ext-link></mixed-citation></ref></ref-list></tp:taxon-treatment>
