# Supplementary material for: ﻿Taxonomic reassessment of chaetognaths (Chaetognatha, Sagittoidea, Aphragmophora) from Korean waters
Source: Zookeys. 2022 Jun 21;1106:165–211. doi: 10.3897/zookeys.1106.80184 (PMC9848744; doi:10.3897/zookeys.1106.80184)
Supplement: XML Treatment for Pterosagitta draco [file zookeys.1106.80184-treatment7.xml]

<!DOCTYPE tp:taxon-treatment
  PUBLIC "-//TaxonX//DTD Taxonomic Treatment Publishing DTD v0 20100105//EN" "tax-treatment-NSO.dtd">
<tp:taxon-treatment xmlns:tp="http://www.plazi.org/taxpub"><tp:treatment-meta><kwd-group><label>Taxon classification</label><kwd>
                <named-content content-type="kingdom">Animalia</named-content>
              </kwd><kwd>
                <named-content content-type="order"> Aphragmophora</named-content>
              </kwd><kwd>
                <named-content content-type="family">Pterosagittidae</named-content>
              </kwd></kwd-group><mixed-citation publication-type="journal"><person-group><name><surname>Choo</surname><given-names>Seohwi</given-names></name><name><surname>Jeong</surname><given-names>Man-Ki</given-names></name><name><surname>Soh</surname><given-names>Ho Young</given-names></name></person-group><article-title>﻿Taxonomic reassessment of chaetognaths (<tp:taxon-name><tp:taxon-name-part taxon-name-part-type="phylum">Chaetognatha</tp:taxon-name-part></tp:taxon-name>, <tp:taxon-name><tp:taxon-name-part taxon-name-part-type="class">Sagittoidea</tp:taxon-name-part></tp:taxon-name>, <tp:taxon-name><tp:taxon-name-part taxon-name-part-type="order">Aphragmophora</tp:taxon-name-part></tp:taxon-name>) from Korean waters</article-title><source>Zookeys</source><day>21</day><month>06</month><year>2022</year><volume>1106</volume><fpage>165</fpage><lpage>211</lpage><pub-id pub-id-type="doi">10.3897/zookeys.1106.80184</pub-id></mixed-citation></tp:treatment-meta><tp:nomenclature><label>﻿</label><tp:taxon-name>
              <object-id xmlns:xlink="http://www.w3.org/1999/xlink" content-type="arpha" xlink:type="simple">8AD65EE5-7DA2-5B6B-B749-64AABD5A4383</object-id>
              <tp:taxon-name-part taxon-name-part-type="genus" reg="Pterosagitta">Pterosagitta</tp:taxon-name-part>
              <tp:taxon-name-part taxon-name-part-type="species" reg="draco">draco</tp:taxon-name-part>
            </tp:taxon-name><tp:taxon-authority>(Krohn, 1853)</tp:taxon-authority><xref ref-type="fig" rid="F3">Figs 3B</xref><xref ref-type="fig" rid="F4">, 4B</xref><xref ref-type="fig" rid="F10">, 10B</xref><xref ref-type="fig" rid="F12">and 12A–D</xref><tp:nomenclature-citation-list><tp:nomenclature-citation><tp:taxon-name>
                  <tp:taxon-name-part taxon-name-part-type="genus" reg="Spadella">Spadella</tp:taxon-name-part>
                  <tp:taxon-name-part taxon-name-part-type="species" reg="draco">draco</tp:taxon-name-part>
                </tp:taxon-name><comment>: Grassi, 1883: 15 p.; <xref ref-type="bibr" rid="B5">Beraneck 1895</xref>: 154 p.; <xref ref-type="bibr" rid="B1">Aida 1897</xref>: 20 p., fig. 12; <xref ref-type="bibr" rid="B21">Doncaster 1902</xref>: 214–215 p.</comment></tp:nomenclature-citation><tp:nomenclature-citation><tp:taxon-name>
                  <tp:taxon-name-part taxon-name-part-type="genus" reg="Pterosagitta">Pterosagitta</tp:taxon-name-part>
                  <tp:taxon-name-part taxon-name-part-type="species" reg="draco">draco</tp:taxon-name-part>
                </tp:taxon-name><comment>: Michael, 1919: 264–265 p., table 18; <xref ref-type="bibr" rid="B84">Thomson 1947</xref>: 22–23 p.; Tokioka 1965: 351–352 p.; <xref ref-type="bibr" rid="B4">Alvariño 1967</xref>: 21–22 p., fig. 11A–D; <xref ref-type="bibr" rid="B80">Srinivasan 1979</xref>: 34–35 p., fig. 19A–E; <xref ref-type="bibr" rid="B49">Michel 1984</xref>: 29 p., fig. 5; <xref ref-type="bibr" rid="B36">Kim 1987</xref>: 33–34 p., plate 12; <xref ref-type="bibr" rid="B63">Park et al. 1990</xref>: 71–73 p., fig. 50.</comment></tp:nomenclature-citation></tp:nomenclature-citation-list></tp:nomenclature><tp:treatment-sec sec-type="material" id="SECID0E4LAI"><title>Material examined.</title><p>Northern East China Sea (<named-content xmlns:xlink="http://www.w3.org/1999/xlink" content-type="dwc:verbatimCoordinates" xlink:type="simple"><named-content content-type="geo-json" specific-use="{&#34;type&#34;:&#34;Point&#34;,&#34;coordinates&#34;:[127.085000,32.500000]}" id="NCID0EGMAI" xlink:type="simple">32°30.000'N, 127°5.100'E</named-content></named-content>), 0–120 m depth, oblique towing with conical net, Feb 2020, <named-content xmlns:xlink="http://www.w3.org/1999/xlink" content-type="dwc:institutional_code" xlink:title="National Institute of Biological Resources" xlink:href="http://grbio.org/institution/national-institute-biological-resources-0" xlink:type="simple">NIBR</named-content>IV0000895299 (one specimen).</p></tp:treatment-sec><tp:treatment-sec sec-type="description" id="SECID0ELMAI"><title>Description.</title><p>Total body length ranged between 6.5 and 9.1 mm and tail 38.4–40.1% of body length. Hooks 8. Anterior teeth 10 and posterior teeth 12. Rigid and translucent body (Fig. <xref ref-type="fig" rid="F12">12</xref>). Wide and angular head (Fig. <xref ref-type="fig" rid="F12">12</xref>). Wide collarette extending over entire body and reaching anterior of seminal vesicles (Fig. <xref ref-type="fig" rid="F12">12A</xref>. C). Rectangular eyes with “T” shaped eye pigments (Fig. <xref ref-type="fig" rid="F12">12B</xref>). Intestinal diverticula absent (Fig. <xref ref-type="fig" rid="F3">3B</xref>). Lateral fins 20.7% of body length. Starting point of lateral fins 65.2% and ending points of lateral fins 86.3% of body length, respectively. One pair of lateral fins triangular-shaped and completely rayed, with forward ends at level of caudal septum (Fig. <xref ref-type="fig" rid="F12">12A, D</xref>). Seminal vesicles posteriorly elongated with anterior knob touching lateral fins (Fig. <xref ref-type="fig" rid="F12">12C–D</xref>). Eggs reaching middle of body. Corona ciliata anteriorly opened with horseshoe shape beginning in neck region and ending just behind eyes (Figs <xref ref-type="fig" rid="F10">10B</xref>, <xref ref-type="fig" rid="F12">12A</xref>).</p><fig id="F12" position="float" orientation="portrait"><object-id xmlns:xlink="http://www.w3.org/1999/xlink" content-type="doi" xlink:type="simple">10.3897/zookeys.1106.80184.figure12</object-id><object-id xmlns:xlink="http://www.w3.org/1999/xlink" content-type="arpha" xlink:type="simple">BC6E87C6-5D99-5705-B10A-C9BF0D049ABF</object-id><label>Figure 12.</label><caption><p><bold>A</bold><italic><tp:taxon-name><tp:taxon-name-part taxon-name-part-type="genus" reg="Pterosagitta">Pterosagitta</tp:taxon-name-part><tp:taxon-name-part taxon-name-part-type="species" reg="draco">draco</tp:taxon-name-part></tp:taxon-name></italic> (dorsal view) <bold>B</bold> head <bold>C</bold> tail <bold>D</bold> lateral fin. Abbreviations: <abbrev xmlns:xlink="http://www.w3.org/1999/xlink" xlink:title="corona ciliata" id="ABBRID0EQOAI" xlink:type="simple">CC</abbrev> = corona ciliata; <abbrev xmlns:xlink="http://www.w3.org/1999/xlink" xlink:title="collarette" id="ABBRID0EUOAI" xlink:type="simple">COL</abbrev> = collarette; E = eye; <abbrev xmlns:xlink="http://www.w3.org/1999/xlink" xlink:title="lateral fin" id="ABBRID0EYOAI" xlink:type="simple">LF</abbrev> = lateral fin; <abbrev xmlns:xlink="http://www.w3.org/1999/xlink" xlink:title="posterior teeth" id="ABBRID0E3OAI" xlink:type="simple">PT</abbrev> = posterior teeth; <abbrev xmlns:xlink="http://www.w3.org/1999/xlink" xlink:title="seminal vesicle" id="ABBRID0EAPAI" xlink:type="simple">SV</abbrev> = seminal vesicle.</p></caption><graphic xmlns:xlink="http://www.w3.org/1999/xlink" xlink:href="zookeys-1106-165_article-80184__-g012.jpg" position="float" orientation="portrait" xlink:type="simple" id="oo_704196.jpg"><uri content-type="original_file" xlink:type="simple">https://binary.pensoft.net/fig/704196</uri></graphic></fig></tp:treatment-sec><tp:treatment-sec sec-type="distribution" id="SECID0EJPAI"><title>Distribution.</title><p>This species is located in the epipelagic (0–200 m depth) and mesopelagic zones (200–500 m depth) of the Pacific, Indian and Atlantic Oceans (<xref ref-type="bibr" rid="B70">Pierrot-Bults and Nair 1991</xref>), the epipelagic zone (0–200 m depth) of the Caribbean Sea (Michel,1984), the coastal waters surrounding India (<xref ref-type="bibr" rid="B28">George 1952</xref>) and the Tosa Bay in Japan (<xref ref-type="bibr" rid="B59">Ohnishi et al. 2014</xref>). In this study, it was found in the epipelagic zone (0–120 m depth) of the northern East China Sea (Fig. <xref ref-type="fig" rid="F1">1</xref>: station nECS02).</p></tp:treatment-sec><tp:treatment-sec sec-type="ecology" id="SECID0E6PAI"><title>Ecology.</title><p>This species is widely distributed in warm water masses and appears all year round in Korean waters, except in the Yellow Sea (<xref ref-type="bibr" rid="B36">Kim 1987</xref>). The temperature range of the Caribbean Sea was reported as 22–29 °C, and salinity range was 33–38 psu (<xref ref-type="bibr" rid="B49">Michel 1984</xref>). At the sampling stations of this study, the temperature ranged between 15.83–28.80 °C and salinity ranged between 31.38–34.60 psu.</p></tp:treatment-sec><tp:treatment-sec sec-type="remarks" id="SECID0ENQAI"><title>Remarks.</title><p>The largest specimen collected in this study was 9.1 mm in length, which was at stage 4 maturity. It was smaller than the specimen from New Zealand (16 mm) reported by <xref ref-type="bibr" rid="B45">Lutschinger (1993)</xref>. It had characteristics consistent with the <italic><tp:taxon-name><tp:taxon-name-part taxon-name-part-type="genus" reg="Pterosagitta">Pterosagitta</tp:taxon-name-part><tp:taxon-name-part taxon-name-part-type="species" reg="draco">draco</tp:taxon-name-part></tp:taxon-name></italic> reported from the Pacific (<xref ref-type="bibr" rid="B4">Alvariño 1967</xref>; <xref ref-type="bibr" rid="B49">Michel 1984</xref>), such as the presence of two rows of teeth, one pair of lateral fins, a corona ciliata located between the back of the eye and the neck and a broad collarette extending from the head to seminal vesicles. We observed one specimen for <abbrev xmlns:xlink="http://www.w3.org/1999/xlink" xlink:title="Chlorazol black E" id="ABBRID0EKRAI" xlink:type="simple">CBE</abbrev> staining pattern: dorsomedian line, 8 dots; dorsolateral line, 25 dots; lateral line, 10 dots; receptors on the lateral fin, 2 dots; anterolateral receptors on the caudal fin, 3 dots; posterior receptors on the caudal fin, 6 dots.</p></tp:treatment-sec><tp:treatment-sec><!--Section generated to contain objects referenced in tp:taxon-treatment.--><fig id="F3" position="float" orientation="portrait"><object-id xmlns:xlink="http://www.w3.org/1999/xlink" content-type="doi" xlink:type="simple">10.3897/zookeys.1106.80184.figure3</object-id><object-id xmlns:xlink="http://www.w3.org/1999/xlink" content-type="arpha" xlink:type="simple">EFC66DA5-2D9F-5AF2-9315-F792010A3D57</object-id><label>Figure 3.</label><caption><p>Appearance of body <bold>A</bold> transparent and flaccid body (<italic><tp:taxon-name><tp:taxon-name-part taxon-name-part-type="genus" reg="Flaccisagitta">Flaccisagitta</tp:taxon-name-part><tp:taxon-name-part taxon-name-part-type="species" reg="enflata">enflata</tp:taxon-name-part></tp:taxon-name></italic>) <bold>B</bold> translucent body (<italic><tp:taxon-name><tp:taxon-name-part taxon-name-part-type="genus" reg="Pterosagitta">Pterosagitta</tp:taxon-name-part><tp:taxon-name-part taxon-name-part-type="species" reg="draco">draco</tp:taxon-name-part></tp:taxon-name></italic>) <bold>C</bold> opaque and rigid body (<italic><tp:taxon-name><tp:taxon-name-part taxon-name-part-type="genus" reg="Aidanosagitta">Aidanosagitta</tp:taxon-name-part><tp:taxon-name-part taxon-name-part-type="species" reg="crassa">crassa</tp:taxon-name-part></tp:taxon-name></italic>).</p></caption><graphic xmlns:xlink="http://www.w3.org/1999/xlink" xlink:href="zookeys-1106-165_article-80184__-g003.jpg" position="float" orientation="portrait" xlink:type="simple" id="oo_704187.jpg"><uri content-type="original_file" xlink:type="simple">https://binary.pensoft.net/fig/704187</uri></graphic></fig><fig id="F4" position="float" orientation="portrait"><object-id xmlns:xlink="http://www.w3.org/1999/xlink" content-type="doi" xlink:type="simple">10.3897/zookeys.1106.80184.figure4</object-id><object-id xmlns:xlink="http://www.w3.org/1999/xlink" content-type="arpha" xlink:type="simple">4C79A94C-5BFE-5056-BF78-AF83AA7BD6B3</object-id><label>Figure 4.</label><caption><p>Three families inhabiting Korean waters <bold>A</bold><italic><tp:taxon-name><tp:taxon-name-part taxon-name-part-type="genus" reg="Ferosagitta">Ferosagitta</tp:taxon-name-part><tp:taxon-name-part taxon-name-part-type="species" reg="robusta">robusta</tp:taxon-name-part></tp:taxon-name></italic> (<tp:taxon-name><tp:taxon-name-part taxon-name-part-type="family">Sagittidae</tp:taxon-name-part></tp:taxon-name>) <bold>B</bold><italic><tp:taxon-name><tp:taxon-name-part taxon-name-part-type="genus" reg="Pterosagitta">Pterosagitta</tp:taxon-name-part><tp:taxon-name-part taxon-name-part-type="species" reg="draco">draco</tp:taxon-name-part></tp:taxon-name></italic>; <bold>C</bold><italic><tp:taxon-name><tp:taxon-name-part taxon-name-part-type="genus" reg="Krohnitta">Krohnitta</tp:taxon-name-part><tp:taxon-name-part taxon-name-part-type="species" reg="subtilis">subtilis</tp:taxon-name-part></tp:taxon-name></italic> (<tp:taxon-name><tp:taxon-name-part taxon-name-part-type="family">Krohnittidae</tp:taxon-name-part></tp:taxon-name>). Abbreviations: <abbrev xmlns:xlink="http://www.w3.org/1999/xlink" xlink:title="anterior fin" id="ABBRID0EEUAG" xlink:type="simple">AF</abbrev> = anterior fin; <abbrev xmlns:xlink="http://www.w3.org/1999/xlink" xlink:title="corona ciliata" id="ABBRID0EIUAG" xlink:type="simple">CC</abbrev> = corona ciliata; <abbrev xmlns:xlink="http://www.w3.org/1999/xlink" xlink:title="collarette" id="ABBRID0EMUAG" xlink:type="simple">COL</abbrev> = collarette; <abbrev xmlns:xlink="http://www.w3.org/1999/xlink" xlink:title="caudal fin" id="ABBRID0EQUAG" xlink:type="simple">CF</abbrev> = caudal fin; E = eye; <abbrev xmlns:xlink="http://www.w3.org/1999/xlink" xlink:title="eye pigments" id="ABBRID0EUUAG" xlink:type="simple">GS</abbrev> = grasping spine; <abbrev xmlns:xlink="http://www.w3.org/1999/xlink" xlink:title="lateral fin" id="ABBRID0EYUAG" xlink:type="simple">LF</abbrev> = lateral fin; <abbrev xmlns:xlink="http://www.w3.org/1999/xlink" xlink:title="posterior fin" id="ABBRID0E3UAG" xlink:type="simple">PF</abbrev> = posterior fin; <abbrev xmlns:xlink="http://www.w3.org/1999/xlink" xlink:title="seminal vesicle" id="ABBRID0EAVAG" xlink:type="simple">SV</abbrev> = seminal vesicle; <abbrev xmlns:xlink="http://www.w3.org/1999/xlink" xlink:title="ventral ganglion" id="ABBRID0EEVAG" xlink:type="simple">VG</abbrev> = ventral ganglion.</p></caption><graphic xmlns:xlink="http://www.w3.org/1999/xlink" xlink:href="zookeys-1106-165_article-80184__-g004.jpg" position="float" orientation="portrait" xlink:type="simple" id="oo_704188.jpg"><uri content-type="original_file" xlink:type="simple">https://binary.pensoft.net/fig/704188</uri></graphic></fig><fig id="F10" position="float" orientation="portrait"><object-id xmlns:xlink="http://www.w3.org/1999/xlink" content-type="doi" xlink:type="simple">10.3897/zookeys.1106.80184.figure10</object-id><object-id xmlns:xlink="http://www.w3.org/1999/xlink" content-type="arpha" xlink:type="simple">52450F63-CB9C-5E53-B751-647F4927E683</object-id><label>Figure 10.</label><caption><p>Position and shape of corona ciliata <bold>A</bold><italic><tp:taxon-name><tp:taxon-name-part taxon-name-part-type="genus" reg="Aidanosagitta">Aidanosagitta</tp:taxon-name-part><tp:taxon-name-part taxon-name-part-type="species" reg="regularis">regularis</tp:taxon-name-part></tp:taxon-name></italic><bold>B</bold><italic><tp:taxon-name><tp:taxon-name-part taxon-name-part-type="genus" reg="Pterosagitta">Pterosagitta</tp:taxon-name-part><tp:taxon-name-part taxon-name-part-type="species" reg="draco">draco</tp:taxon-name-part></tp:taxon-name></italic><bold>C</bold><italic><tp:taxon-name><tp:taxon-name-part taxon-name-part-type="genus" reg="Serratosagitta">Serratosagitta</tp:taxon-name-part><tp:taxon-name-part taxon-name-part-type="species" reg="pacifica">pacifica</tp:taxon-name-part></tp:taxon-name></italic><bold>D</bold><italic><tp:taxon-name><tp:taxon-name-part taxon-name-part-type="genus" reg="Flaccisagitta">Flaccisagitta</tp:taxon-name-part><tp:taxon-name-part taxon-name-part-type="species" reg="enflata">enflata</tp:taxon-name-part></tp:taxon-name></italic>.</p></caption><graphic xmlns:xlink="http://www.w3.org/1999/xlink" xlink:href="zookeys-1106-165_article-80184__-g010.jpg" position="float" orientation="portrait" xlink:type="simple" id="oo_704194.jpg"><uri content-type="original_file" xlink:type="simple">https://binary.pensoft.net/fig/704194</uri></graphic></fig><fig id="F1" position="float" orientation="portrait"><object-id xmlns:xlink="http://www.w3.org/1999/xlink" content-type="doi" xlink:type="simple">10.3897/zookeys.1106.80184.figure1</object-id><object-id xmlns:xlink="http://www.w3.org/1999/xlink" content-type="arpha" xlink:type="simple">5562D972-0560-5AC5-AB8B-1E47E5EE62FA</object-id><label>Figure 1.</label><caption><p>Sampling stations in Korean waters. Empty circles, sampling stations; filled circles, the stations where the chaetognaths were secured.</p></caption><graphic xmlns:xlink="http://www.w3.org/1999/xlink" xlink:href="zookeys-1106-165_article-80184__-g001.jpg" position="float" orientation="portrait" xlink:type="simple" id="oo_704185.jpg"><uri content-type="original_file" xlink:type="simple">https://binary.pensoft.net/fig/704185</uri></graphic></fig></tp:treatment-sec><ref-list><ref id="B5"><mixed-citation xmlns:xlink="http://www.w3.org/1999/xlink" xlink:type="simple"><person-group><name name-style="western"><surname>Beraneck</surname><given-names>E</given-names></name></person-group> (<year>1895</year>) <article-title>Les chétognathes de la baie d’Amboine (voyage de MM. M. Bedot et C. Pictet dans l’archipel Malais).</article-title><source>Revue Suisse de Zoologie et Annales du Musée d’Histoire naturelle de Genève</source><volume>3</volume>: <fpage>137</fpage>–<lpage>159</lpage>. <ext-link xlink:type="simple" ext-link-type="doi" xlink:href="10.5962/bhl.part.75137">https://doi.org/10.5962/bhl.part.75137</ext-link></mixed-citation></ref><ref id="B1"><mixed-citation xmlns:xlink="http://www.w3.org/1999/xlink" xlink:type="simple"><person-group><name name-style="western"><surname>Aida</surname><given-names>T</given-names></name></person-group> (<year>1897</year>) <article-title>Chaetognaths of Misaki Harbor.</article-title><source>Annotationes Zoologicae Japonenses</source><volume>1</volume>: <fpage>13</fpage>–<lpage>21</lpage>.</mixed-citation></ref><ref id="B21"><mixed-citation xmlns:xlink="http://www.w3.org/1999/xlink" xlink:type="simple"><person-group><name name-style="western"><surname>Doncaster</surname><given-names>L</given-names></name></person-group> (<year>1902</year>) <article-title><tp:taxon-name><tp:taxon-name-part taxon-name-part-type="phylum">Chaetognatha</tp:taxon-name-part></tp:taxon-name>, with a note on the variation and distribution of the group.</article-title><source>The fauna and geography of the Maldive and Laccadive Archipelagoes</source><volume>1</volume>: <fpage>209</fpage>–<lpage>218</lpage>.</mixed-citation></ref><ref id="B84"><mixed-citation xmlns:xlink="http://www.w3.org/1999/xlink" xlink:type="simple"><person-group><name name-style="western"><surname>Thomson</surname><given-names>JM</given-names></name></person-group> (<year>1947</year>) The chaetognaths of Southeastern Australia. Bulletin of the Council for Scientific and Industrial Research Melbourne 222(14): l–43.</mixed-citation></ref><ref id="B4"><mixed-citation xmlns:xlink="http://www.w3.org/1999/xlink" xlink:type="simple"><person-group><name name-style="western"><surname>Alvariño</surname><given-names>A</given-names></name></person-group> (<year>1967</year>) <source>The <tp:taxon-name><tp:taxon-name-part taxon-name-part-type="phylum">Chaetognatha</tp:taxon-name-part></tp:taxon-name> of the NAGA Expedition (1959–1961): In the South China Sea and the Gulf of Thailand (Vol. 4).</source><publisher-name>University of California</publisher-name>, <publisher-loc>Scripps Institution of Oceanography</publisher-loc>, <size units="page">197 pp</size>.</mixed-citation></ref><ref id="B80"><mixed-citation xmlns:xlink="http://www.w3.org/1999/xlink" xlink:type="simple"><person-group><name name-style="western"><surname>Srinivasan</surname><given-names>M</given-names></name></person-group> (<year>1979</year>) <article-title>Taxonomy and Ecology of <tp:taxon-name><tp:taxon-name-part taxon-name-part-type="phylum">Chaetognatha</tp:taxon-name-part></tp:taxon-name> of the west coast of India in relation to their role as indicator organisms of water masses. Zoological Survey of India.</article-title><source>Technical Monograph</source><volume>3</volume>: <fpage>1</fpage>–<lpage>47</lpage>.</mixed-citation></ref><ref id="B49"><mixed-citation xmlns:xlink="http://www.w3.org/1999/xlink" xlink:type="simple"><person-group><name name-style="western"><surname>Michel</surname><given-names>HB</given-names></name></person-group> (<year>1984</year>) <tp:taxon-name><tp:taxon-name-part taxon-name-part-type="phylum">Chaetognatha</tp:taxon-name-part></tp:taxon-name> of the Caribbean Sea and adjacent areas (Vol. 15). National Oceanic and Atmospheric Administration. Technical Report of National Marine Fisheries Service 15: е25.</mixed-citation></ref><ref id="B36"><mixed-citation xmlns:xlink="http://www.w3.org/1999/xlink" xlink:type="simple"><person-group><name name-style="western"><surname>Kim</surname><given-names>WR</given-names></name></person-group> (<year>1987</year>) Taxonomical study on the chaetognaths in Korean waters. Master Thesis, University of Hanyang, Seoul, South Korea.</mixed-citation></ref><ref id="B63"><mixed-citation xmlns:xlink="http://www.w3.org/1999/xlink" xlink:type="simple"><person-group><name name-style="western"><surname>Park</surname><given-names>JS</given-names></name><name name-style="western"><surname>Lee</surname><given-names>SS</given-names></name><name name-style="western"><surname>Kang</surname><given-names>YS</given-names></name><name name-style="western"><surname>Lee</surname><given-names>BD</given-names></name><name name-style="western"><surname>Hun</surname><given-names>SH</given-names></name></person-group> (<year>1990</year>) <article-title>The distributions of copepods and chaetognaths in the southern waters of Korea and their relationship to the characteristics of water masses.</article-title><source>Korean Journal of Fisheries and Aquatic Sciences</source><volume>23</volume>(<issue>3</issue>): <fpage>245</fpage>–<lpage>252</lpage>.</mixed-citation></ref><ref id="B70"><mixed-citation xmlns:xlink="http://www.w3.org/1999/xlink" xlink:type="simple"><person-group><name name-style="western"><surname>Pierrot-Bults</surname><given-names>AC</given-names></name><name name-style="western"><surname>Nair</surname><given-names>VR</given-names></name></person-group> (<year>1991</year>) <article-title>Distribution patterns in <tp:taxon-name><tp:taxon-name-part taxon-name-part-type="phylum">Chaetognatha</tp:taxon-name-part></tp:taxon-name>.</article-title> In: <person-group><name name-style="western"><surname>Bone</surname><given-names>Q</given-names></name><name name-style="western"><surname>Kapp</surname><given-names>H</given-names></name><name name-style="western"><surname>Pierrot-Bults</surname><given-names>AC</given-names></name></person-group> (<role>Eds</role>) <issue-title>The Biology of the Chaetognaths.</issue-title><source>Oxford Science Publications, New York</source>, <fpage>86</fpage>–<lpage>116</lpage>.</mixed-citation></ref><ref id="B28"><mixed-citation xmlns:xlink="http://www.w3.org/1999/xlink" xlink:type="simple"><person-group><name name-style="western"><surname>George</surname><given-names>PC</given-names></name></person-group> (<year>1952</year>) <article-title>A systematic account of the chaetognatha of the Indian coastal waters, with observations on their seasonal fluctuations along the Malabar Coast.</article-title><source>Proceedings of the National Institute of Sciences of India</source><volume>18</volume>(<issue>6</issue>): <fpage>657</fpage>–<lpage>689</lpage>.</mixed-citation></ref><ref id="B59"><mixed-citation xmlns:xlink="http://www.w3.org/1999/xlink" xlink:type="simple"><person-group><name name-style="western"><surname>Ohnishi</surname><given-names>T</given-names></name><name name-style="western"><surname>Ueda</surname><given-names>H</given-names></name><name name-style="western"><surname>Kuroda</surname><given-names>K</given-names></name></person-group> (<year>2014</year>) <article-title>Community structure and spatial distribution of chaetognaths in Tosa Bay on the temperate Kuroshio coast of Japan.</article-title><source>Plankton &amp; Benthos Research</source><volume>9</volume>(<issue>3</issue>): <fpage>176</fpage>–<lpage>187</lpage>. <ext-link xlink:type="simple" ext-link-type="doi" xlink:href="10.3800/pbr.9.176">https://doi.org/10.3800/pbr.9.176</ext-link></mixed-citation></ref><ref id="B45"><mixed-citation xmlns:xlink="http://www.w3.org/1999/xlink" xlink:type="simple"><person-group><name name-style="western"><surname>Lutschinger</surname><given-names>S</given-names></name></person-group> (<year>1993</year>) The marine fauna of New Zealand: <tp:taxon-name><tp:taxon-name-part taxon-name-part-type="phylum">Chaetognatha</tp:taxon-name-part></tp:taxon-name> (arrow worms). New Zealand Oceanographic Institute Memoir 101.</mixed-citation></ref></ref-list></tp:taxon-treatment>
