# Supplementary material for: ﻿Taxonomic reassessment of chaetognaths (Chaetognatha, Sagittoidea, Aphragmophora) from Korean waters
Source: Zookeys. 2022 Jun 21;1106:165–211. doi: 10.3897/zookeys.1106.80184 (PMC9848744; doi:10.3897/zookeys.1106.80184)
Supplement: XML Treatment for Serratosagitta pacifica [file zookeys.1106.80184-treatment10.xml]

<!DOCTYPE tp:taxon-treatment
  PUBLIC "-//TaxonX//DTD Taxonomic Treatment Publishing DTD v0 20100105//EN" "tax-treatment-NSO.dtd">
<tp:taxon-treatment xmlns:tp="http://www.plazi.org/taxpub"><tp:treatment-meta><kwd-group><label>Taxon classification</label><kwd>
                <named-content content-type="kingdom">Animalia</named-content>
              </kwd><kwd>
                <named-content content-type="order"> Aphragmophora</named-content>
              </kwd><kwd>
                <named-content content-type="family">Sagittidae</named-content>
              </kwd></kwd-group><mixed-citation publication-type="journal"><person-group><name><surname>Choo</surname><given-names>Seohwi</given-names></name><name><surname>Jeong</surname><given-names>Man-Ki</given-names></name><name><surname>Soh</surname><given-names>Ho Young</given-names></name></person-group><article-title>﻿Taxonomic reassessment of chaetognaths (<tp:taxon-name><tp:taxon-name-part taxon-name-part-type="phylum">Chaetognatha</tp:taxon-name-part></tp:taxon-name>, <tp:taxon-name><tp:taxon-name-part taxon-name-part-type="class">Sagittoidea</tp:taxon-name-part></tp:taxon-name>, <tp:taxon-name><tp:taxon-name-part taxon-name-part-type="order">Aphragmophora</tp:taxon-name-part></tp:taxon-name>) from Korean waters</article-title><source>Zookeys</source><day>21</day><month>06</month><year>2022</year><volume>1106</volume><fpage>165</fpage><lpage>211</lpage><pub-id pub-id-type="doi">10.3897/zookeys.1106.80184</pub-id></mixed-citation></tp:treatment-meta><tp:nomenclature><label>﻿</label><tp:taxon-name>
              <object-id xmlns:xlink="http://www.w3.org/1999/xlink" content-type="arpha" xlink:type="simple">A8ABB4FE-C60B-57B2-A94D-C4E8BD18CAE4</object-id>
              <tp:taxon-name-part taxon-name-part-type="genus" reg="Serratosagitta">Serratosagitta</tp:taxon-name-part>
              <tp:taxon-name-part taxon-name-part-type="species" reg="pacifica">pacifica</tp:taxon-name-part>
            </tp:taxon-name><tp:taxon-authority>(Tokioka, 1940)</tp:taxon-authority><xref ref-type="fig" rid="F6">Figs 6F</xref><xref ref-type="fig" rid="F8">, 8C</xref><xref ref-type="fig" rid="F10">, 10C</xref><xref ref-type="fig" rid="F13">, 13A–E</xref><tp:nomenclature-citation-list><tp:nomenclature-citation><tp:taxon-name>
                  <tp:taxon-name-part taxon-name-part-type="genus" reg="Sagitta">Sagitta</tp:taxon-name-part>
                  <tp:taxon-name-part taxon-name-part-type="species" reg="serratodentata">serratodentata</tp:taxon-name-part>
                  <tp:taxon-name-part taxon-name-part-type="subspecies" reg="pacifica">pacifica</tp:taxon-name-part>
                </tp:taxon-name><comment>: Tokioka, 1959: 72–80 p., fig. 10, table 10; <xref ref-type="bibr" rid="B63">Park et al. 1990</xref>: 52–54 p. figs 31, 32.</comment></tp:nomenclature-citation><tp:nomenclature-citation><tp:taxon-name>
                  <tp:taxon-name-part taxon-name-part-type="genus" reg="Sagitta">Sagitta</tp:taxon-name-part>
                  <tp:taxon-name-part taxon-name-part-type="species" reg="pacifica">pacifica</tp:taxon-name-part>
                </tp:taxon-name><comment>: Alvariño, 1961: 71 p., fig. A, B, table 2; <xref ref-type="bibr" rid="B4">Alvariño 1967</xref>: 36–39 p., fig. 22A–D; <xref ref-type="bibr" rid="B68">Pierrot-Bults 1974</xref>: 221–222 p., fig. 6; <xref ref-type="bibr" rid="B26">Francisco 1977</xref>: 226–229 p., plate 1; <xref ref-type="bibr" rid="B80">Srinivasan 1979</xref>: 27–29 p., fig. 15A–G; <xref ref-type="bibr" rid="B36">Kim 1987</xref>: 18–20 p., plate 3.</comment></tp:nomenclature-citation><tp:nomenclature-citation><tp:taxon-name>
                  <tp:taxon-name-part taxon-name-part-type="genus" reg="Serratosagitta">Serratosagitta</tp:taxon-name-part>
                  <tp:taxon-name-part taxon-name-part-type="species" reg="pacifica">pacifica</tp:taxon-name-part>
                </tp:taxon-name><comment>: Tokioka, 1965: 345–346 p.; <xref ref-type="bibr" rid="B45">Lutschinger 1993</xref>: 30–31 p., fig. 15 A–B.</comment></tp:nomenclature-citation></tp:nomenclature-citation-list></tp:nomenclature><tp:treatment-sec sec-type="material" id="SECID0EXFBI"><title>Material examined.</title><p>Korea Strait (<named-content xmlns:xlink="http://www.w3.org/1999/xlink" content-type="dwc:verbatimCoordinates" xlink:type="simple"><named-content content-type="geo-json" specific-use="{&#34;type&#34;:&#34;Point&#34;,&#34;coordinates&#34;:[127.910000,33.408400]}" id="NCID0EAGBI" xlink:type="simple">33°24.504'N, 127°54.600'E</named-content></named-content>), 0–50 m depth, oblique towing with MOCNESS, May 2019, <named-content xmlns:xlink="http://www.w3.org/1999/xlink" content-type="dwc:institutional_code" xlink:title="National Institute of Biological Resources" xlink:href="http://grbio.org/institution/national-institute-biological-resources-0" xlink:type="simple">NIBR</named-content>IV0000895311 (two specimens); Korea Strait (<named-content xmlns:xlink="http://www.w3.org/1999/xlink" content-type="dwc:verbatimCoordinates" xlink:type="simple"><named-content content-type="geo-json" specific-use="{&#34;type&#34;:&#34;Point&#34;,&#34;coordinates&#34;:[127.566700,33.560000]}" id="NCID0EIGBI" xlink:type="simple">33°33.600'N, 127°34.002'E</named-content></named-content>), 0–96 m depth, oblique towing with conical net, Feb 2020 (one specimen); northern East China Sea (<named-content xmlns:xlink="http://www.w3.org/1999/xlink" content-type="dwc:verbatimCoordinates" xlink:type="simple"><named-content content-type="geo-json" specific-use="{&#34;type&#34;:&#34;Point&#34;,&#34;coordinates&#34;:[126.500000,32.550000]}" id="NCID0EQGBI" xlink:type="simple">32°33.000'N, 126°30.000</named-content></named-content> E), 0–100 m depth, oblique towing with conical net, Feb 2020, <named-content xmlns:xlink="http://www.w3.org/1999/xlink" content-type="dwc:institutional_code" xlink:title="National Institute of Biological Resources" xlink:href="http://grbio.org/institution/national-institute-biological-resources-0" xlink:type="simple">NIBR</named-content>IV0000895310 (three specimens); northern East China Sea (<named-content xmlns:xlink="http://www.w3.org/1999/xlink" content-type="dwc:verbatimCoordinates" xlink:type="simple"><named-content content-type="geo-json" specific-use="{&#34;type&#34;:&#34;Point&#34;,&#34;coordinates&#34;:[127.068300,32.000000]}" id="NCID0EYGBI" xlink:type="simple">32°00.000'N, 127°4.098'E</named-content></named-content>), 0–120 m depth, oblique towing with conical net, Feb 2020, two specimens.</p></tp:treatment-sec><tp:treatment-sec sec-type="description" id="SECID0E4GBI"><title>Description.</title><p>Total body length ranged within 11.8 and 13.7 mm. Tail 23.4–24.9% of body length. Hooks 6–7. Anterior 10–13 and posterior teeth 16–25. Rigid and opaque body (Fig. <xref ref-type="fig" rid="F13">13A</xref>). Small head (Fig. <xref ref-type="fig" rid="F13">13A, B</xref>). Grasping spines serrated on edge (Fig. <xref ref-type="fig" rid="F8">8C</xref>). Collarette absent (Fig. <xref ref-type="fig" rid="F10">10C</xref>, <xref ref-type="fig" rid="F13">13A</xref>). Rectangular eyes with “T” shaped eye pigments (Fig. <xref ref-type="fig" rid="F13">13B</xref>). Intestinal diverticula absent (Fig. <xref ref-type="fig" rid="F10">10C</xref>). Anterior fins spanned 21.9% of body length. Anterior fins completely rayed beginning between ventral ganglion and caudal septum. Starting point of anterior fins 34.6% and ending points of anterior fins 55.1% of body length, respectively (Fig. <xref ref-type="fig" rid="F13">13A, D</xref>). Posterior fins 26.2% of body length and 1.2 times longer than anterior fins. Starting points of posterior fins 63.7% and ending points of posterior fins 89.7% of body length, respectively. Posterior fins well-separated from anterior fins (Fig. <xref ref-type="fig" rid="F13">13A, E</xref>). Caudal fin triangular shaped (Fig. <xref ref-type="fig" rid="F13">13A, C</xref>). Seminal vesicles touched or closed to lateral fins and well-separated from tail fin (Fig. <xref ref-type="fig" rid="F13">13C</xref>) with elongated knob facing obliquely forward and teeth-like appendages forming 5–10 distal protrusions. Eggs reached anterior of anterior fins. Collarette beginning in front of eyes and extended over neck (Fig. <xref ref-type="fig" rid="F10">10C</xref>, <xref ref-type="fig" rid="F13">13A</xref>).</p><fig id="F13" position="float" orientation="portrait"><object-id xmlns:xlink="http://www.w3.org/1999/xlink" content-type="doi" xlink:type="simple">10.3897/zookeys.1106.80184.figure13</object-id><object-id xmlns:xlink="http://www.w3.org/1999/xlink" content-type="arpha" xlink:type="simple">F8381239-95DD-5EC2-99B4-147DA4018DAC</object-id><label>Figure 13.</label><caption><p><bold>A</bold><italic><tp:taxon-name><tp:taxon-name-part taxon-name-part-type="genus" reg="Serratosagitta">Serratosagitta</tp:taxon-name-part><tp:taxon-name-part taxon-name-part-type="species" reg="pacifica">pacifica</tp:taxon-name-part></tp:taxon-name></italic> (dorsal view) <bold>B</bold> head <bold>C</bold> tail <bold>D</bold> anterior fin <bold>E</bold> posterior fin. Abbreviations: <abbrev xmlns:xlink="http://www.w3.org/1999/xlink" xlink:title="anterior fin" id="ABBRID0EUJBI" xlink:type="simple">AF</abbrev> = anterior fin; <abbrev xmlns:xlink="http://www.w3.org/1999/xlink" xlink:title="anterior teeth" id="ABBRID0EYJBI" xlink:type="simple">AT</abbrev> = anterior teeth; <abbrev xmlns:xlink="http://www.w3.org/1999/xlink" xlink:title="corona ciliata" id="ABBRID0E3JBI" xlink:type="simple">CC</abbrev> = corona ciliata; <abbrev xmlns:xlink="http://www.w3.org/1999/xlink" xlink:title="collarette" id="ABBRID0EAKBI" xlink:type="simple">COL</abbrev> = collarette; E = eye; <abbrev xmlns:xlink="http://www.w3.org/1999/xlink" xlink:title="posterior fin" id="ABBRID0EEKBI" xlink:type="simple">PF</abbrev> = posterior fin; <abbrev xmlns:xlink="http://www.w3.org/1999/xlink" xlink:title="posterior teeth" id="ABBRID0EIKBI" xlink:type="simple">PT</abbrev> = posterior teeth; <abbrev xmlns:xlink="http://www.w3.org/1999/xlink" xlink:title="seminal vesicle" id="ABBRID0EMKBI" xlink:type="simple">SV</abbrev> = seminal vesicle.</p></caption><graphic xmlns:xlink="http://www.w3.org/1999/xlink" xlink:href="zookeys-1106-165_article-80184__-g013.jpg" position="float" orientation="portrait" xlink:type="simple" id="oo_704197.jpg"><uri content-type="original_file" xlink:type="simple">https://binary.pensoft.net/fig/704197</uri></graphic></fig></tp:treatment-sec><tp:treatment-sec sec-type="distribution" id="SECID0EVKBI"><title>Distribution.</title><p>This species is found in the epipelagic (0–200 m depth) and mesopelagic zones (200–500 m depth) of the Pacific and Indian Oceans (<xref ref-type="bibr" rid="B4">Alvariño 1967</xref>; <xref ref-type="bibr" rid="B70">Pierrot-Bults and Nair 1991</xref>), the epipelagic zone of Red Sea, Californian waters (<xref ref-type="bibr" rid="B69">Pierrot-Bults 1976</xref>) and the Tosa Bay in Japan (<xref ref-type="bibr" rid="B59">Ohnishi et al. 2014</xref>). In this study, it was distributed in the epipelagic zone (0–50 m depth) of the Korea Strait and northern East China Sea (Fig. <xref ref-type="fig" rid="F1">1</xref>: stations KS06, KS07, nECS01 and nECS04).</p></tp:treatment-sec><tp:treatment-sec sec-type="ecology" id="SECID0EPLBI"><title>Ecology.</title><p>This species mainly inhabits Indo-pacific warm-water masses (<xref ref-type="bibr" rid="B6">Bieri 1959</xref>). In the Pacific Ocean, it is a known indicator species of the Kuroshio Water Mass (<xref ref-type="bibr" rid="B36">Kim 1987</xref>). In this study, the temperature range of sampling locations was 16.37–20.57 °C and salinity ranged between 34.48–34.61 psu.</p></tp:treatment-sec><tp:treatment-sec sec-type="remarks" id="SECID0E4LBI"><title>Remarks.</title><p>The seminal vesicles are used as an important morphological feature to identify the genus <italic><tp:taxon-name><tp:taxon-name-part taxon-name-part-type="genus" reg="Serratosagitta">Serratosagitta</tp:taxon-name-part></tp:taxon-name></italic>. <italic><tp:taxon-name><tp:taxon-name-part taxon-name-part-type="genus" reg="Serratosagitta">S.</tp:taxon-name-part><tp:taxon-name-part taxon-name-part-type="species" reg="serratodentata">serratodentata</tp:taxon-name-part></tp:taxon-name></italic> has thick collarette tissue in front of the seminal vesicles and two projections at the anterior-lateral corner. The seminal vesicles touch the end of posterior fins (<xref ref-type="bibr" rid="B2">Alvariño 1961</xref>). The seminal vesicles of <italic><tp:taxon-name><tp:taxon-name-part taxon-name-part-type="genus" reg="Serratosagitta">S.</tp:taxon-name-part><tp:taxon-name-part taxon-name-part-type="species" reg="pseudoserratodentata">pseudoserratodentata</tp:taxon-name-part></tp:taxon-name></italic> have one projection at the front corner, with small teeth at the anterior end. The seminal vesicles are well-separated from the posterior fins and caudal fin (<xref ref-type="bibr" rid="B2">Alvariño 1961</xref>). In the <italic><tp:taxon-name><tp:taxon-name-part taxon-name-part-type="genus" reg="Serratosagitta">S.</tp:taxon-name-part><tp:taxon-name-part taxon-name-part-type="species" reg="pacifica">pacifica</tp:taxon-name-part></tp:taxon-name></italic> (nine specimens), the number of protrusions vary between 5 and 10. The inner serrated row of the grasping spine and the “teeth cells” forming protrusions at the anterior margin of the seminal vesicles were consistent with previous records (<xref ref-type="bibr" rid="B4">Alvariño 1967</xref>; <xref ref-type="bibr" rid="B69">Pierrot-Bults 1976</xref>). We observed three specimens for <abbrev xmlns:xlink="http://www.w3.org/1999/xlink" xlink:title="Chlorazol black E" id="ABBRID0E2NBI" xlink:type="simple">CBE</abbrev> staining pattern: dorsomedian line 43 dots; dorsolateral line, 54–69 dots; lateral line, 24 dots; receptors on the lateral fin, 10 dots; anterolateral receptors on the caudal fin, 2 dots; posterior receptors on the caudal fin, 3–4 dots. The dorsomedian dots are patterned as small spots that cross the centre of the body and larger symmetrical spots on dorsolateral line dots.</p></tp:treatment-sec><tp:treatment-sec><!--Section generated to contain objects referenced in tp:taxon-treatment.--><fig id="F6" position="float" orientation="portrait"><object-id xmlns:xlink="http://www.w3.org/1999/xlink" content-type="doi" xlink:type="simple">10.3897/zookeys.1106.80184.figure6</object-id><object-id xmlns:xlink="http://www.w3.org/1999/xlink" content-type="arpha" xlink:type="simple">4C8FF728-4E9D-5849-8A36-981E0DED7016</object-id><label>Figure 6.</label><caption><p>Shape and position of seminal vesicles <bold>A</bold><italic><tp:taxon-name><tp:taxon-name-part taxon-name-part-type="genus" reg="Aidanosagitta">Aidanosagitta</tp:taxon-name-part><tp:taxon-name-part taxon-name-part-type="species" reg="regularis">regularis</tp:taxon-name-part></tp:taxon-name></italic> (elongated) <bold>B</bold><italic><tp:taxon-name><tp:taxon-name-part taxon-name-part-type="genus" reg="Ferosagitta">Ferosagitta</tp:taxon-name-part><tp:taxon-name-part taxon-name-part-type="species" reg="robusta">robusta</tp:taxon-name-part></tp:taxon-name></italic> (pear shape) <bold>C</bold><italic><tp:taxon-name><tp:taxon-name-part taxon-name-part-type="genus" reg="Pseudosagitta">Pseudosagitta</tp:taxon-name-part><tp:taxon-name-part taxon-name-part-type="species" reg="lyra">lyra</tp:taxon-name-part></tp:taxon-name></italic> (spherical shape) <bold>D</bold><italic><tp:taxon-name><tp:taxon-name-part taxon-name-part-type="genus" reg="Zonosagitta">Zonosagitta</tp:taxon-name-part><tp:taxon-name-part taxon-name-part-type="species" reg="nagae">nagae</tp:taxon-name-part></tp:taxon-name></italic> (conical shape) <bold>E</bold><italic><tp:taxon-name><tp:taxon-name-part taxon-name-part-type="genus" reg="Flaccisagitta">Flaccisagitta</tp:taxon-name-part><tp:taxon-name-part taxon-name-part-type="species" reg="enflata">enflata</tp:taxon-name-part></tp:taxon-name></italic> (spherical shape) <bold>F</bold><italic><tp:taxon-name><tp:taxon-name-part taxon-name-part-type="genus" reg="Serratosagitta">Serratosagitta</tp:taxon-name-part><tp:taxon-name-part taxon-name-part-type="species" reg="pacifica">pacifica</tp:taxon-name-part></tp:taxon-name></italic> (seminal shape with chitinous teeth).</p></caption><graphic xmlns:xlink="http://www.w3.org/1999/xlink" xlink:href="zookeys-1106-165_article-80184__-g006.jpg" position="float" orientation="portrait" xlink:type="simple" id="oo_704190.jpg"><uri content-type="original_file" xlink:type="simple">https://binary.pensoft.net/fig/704190</uri></graphic></fig><fig id="F8" position="float" orientation="portrait"><object-id xmlns:xlink="http://www.w3.org/1999/xlink" content-type="doi" xlink:type="simple">10.3897/zookeys.1106.80184.figure8</object-id><object-id xmlns:xlink="http://www.w3.org/1999/xlink" content-type="arpha" xlink:type="simple">DF049507-AD40-582C-8915-573C02BDDA91</object-id><label>Figure 8.</label><caption><p>Grasping spine <bold>A</bold> abruptly curved hooks (<italic><tp:taxon-name><tp:taxon-name-part taxon-name-part-type="genus" reg="Krohnitta">Krohnitta</tp:taxon-name-part><tp:taxon-name-part taxon-name-part-type="species" reg="subtilis">subtilis</tp:taxon-name-part></tp:taxon-name></italic>, <tp:taxon-name><tp:taxon-name-part taxon-name-part-type="family">Krohnittidae</tp:taxon-name-part></tp:taxon-name>) <bold>B</bold> gently curved and not serrated hooks (<italic><tp:taxon-name><tp:taxon-name-part taxon-name-part-type="genus" reg="Ferosagitta">Ferosagitta</tp:taxon-name-part><tp:taxon-name-part taxon-name-part-type="species" reg="robusta">robusta</tp:taxon-name-part></tp:taxon-name></italic>, <tp:taxon-name><tp:taxon-name-part taxon-name-part-type="family">Sagittidae</tp:taxon-name-part></tp:taxon-name>) <bold>C</bold> gently curved and serrated hooks (<italic><tp:taxon-name><tp:taxon-name-part taxon-name-part-type="genus" reg="Serratosagitta">Serratosagitta</tp:taxon-name-part><tp:taxon-name-part taxon-name-part-type="species" reg="pacifica">pacifica</tp:taxon-name-part></tp:taxon-name></italic>, <tp:taxon-name><tp:taxon-name-part taxon-name-part-type="family">Sagittidae</tp:taxon-name-part></tp:taxon-name>).</p></caption><graphic xmlns:xlink="http://www.w3.org/1999/xlink" xlink:href="zookeys-1106-165_article-80184__-g008.jpg" position="float" orientation="portrait" xlink:type="simple" id="oo_704192.jpg"><uri content-type="original_file" xlink:type="simple">https://binary.pensoft.net/fig/704192</uri></graphic></fig><fig id="F10" position="float" orientation="portrait"><object-id xmlns:xlink="http://www.w3.org/1999/xlink" content-type="doi" xlink:type="simple">10.3897/zookeys.1106.80184.figure10</object-id><object-id xmlns:xlink="http://www.w3.org/1999/xlink" content-type="arpha" xlink:type="simple">52450F63-CB9C-5E53-B751-647F4927E683</object-id><label>Figure 10.</label><caption><p>Position and shape of corona ciliata <bold>A</bold><italic><tp:taxon-name><tp:taxon-name-part taxon-name-part-type="genus" reg="Aidanosagitta">Aidanosagitta</tp:taxon-name-part><tp:taxon-name-part taxon-name-part-type="species" reg="regularis">regularis</tp:taxon-name-part></tp:taxon-name></italic><bold>B</bold><italic><tp:taxon-name><tp:taxon-name-part taxon-name-part-type="genus" reg="Pterosagitta">Pterosagitta</tp:taxon-name-part><tp:taxon-name-part taxon-name-part-type="species" reg="draco">draco</tp:taxon-name-part></tp:taxon-name></italic><bold>C</bold><italic><tp:taxon-name><tp:taxon-name-part taxon-name-part-type="genus" reg="Serratosagitta">Serratosagitta</tp:taxon-name-part><tp:taxon-name-part taxon-name-part-type="species" reg="pacifica">pacifica</tp:taxon-name-part></tp:taxon-name></italic><bold>D</bold><italic><tp:taxon-name><tp:taxon-name-part taxon-name-part-type="genus" reg="Flaccisagitta">Flaccisagitta</tp:taxon-name-part><tp:taxon-name-part taxon-name-part-type="species" reg="enflata">enflata</tp:taxon-name-part></tp:taxon-name></italic>.</p></caption><graphic xmlns:xlink="http://www.w3.org/1999/xlink" xlink:href="zookeys-1106-165_article-80184__-g010.jpg" position="float" orientation="portrait" xlink:type="simple" id="oo_704194.jpg"><uri content-type="original_file" xlink:type="simple">https://binary.pensoft.net/fig/704194</uri></graphic></fig><fig id="F1" position="float" orientation="portrait"><object-id xmlns:xlink="http://www.w3.org/1999/xlink" content-type="doi" xlink:type="simple">10.3897/zookeys.1106.80184.figure1</object-id><object-id xmlns:xlink="http://www.w3.org/1999/xlink" content-type="arpha" xlink:type="simple">5562D972-0560-5AC5-AB8B-1E47E5EE62FA</object-id><label>Figure 1.</label><caption><p>Sampling stations in Korean waters. Empty circles, sampling stations; filled circles, the stations where the chaetognaths were secured.</p></caption><graphic xmlns:xlink="http://www.w3.org/1999/xlink" xlink:href="zookeys-1106-165_article-80184__-g001.jpg" position="float" orientation="portrait" xlink:type="simple" id="oo_704185.jpg"><uri content-type="original_file" xlink:type="simple">https://binary.pensoft.net/fig/704185</uri></graphic></fig></tp:treatment-sec><ref-list><ref id="B63"><mixed-citation xmlns:xlink="http://www.w3.org/1999/xlink" xlink:type="simple"><person-group><name name-style="western"><surname>Park</surname><given-names>JS</given-names></name><name name-style="western"><surname>Lee</surname><given-names>SS</given-names></name><name name-style="western"><surname>Kang</surname><given-names>YS</given-names></name><name name-style="western"><surname>Lee</surname><given-names>BD</given-names></name><name name-style="western"><surname>Hun</surname><given-names>SH</given-names></name></person-group> (<year>1990</year>) <article-title>The distributions of copepods and chaetognaths in the southern waters of Korea and their relationship to the characteristics of water masses.</article-title><source>Korean Journal of Fisheries and Aquatic Sciences</source><volume>23</volume>(<issue>3</issue>): <fpage>245</fpage>–<lpage>252</lpage>.</mixed-citation></ref><ref id="B4"><mixed-citation xmlns:xlink="http://www.w3.org/1999/xlink" xlink:type="simple"><person-group><name name-style="western"><surname>Alvariño</surname><given-names>A</given-names></name></person-group> (<year>1967</year>) <source>The <tp:taxon-name><tp:taxon-name-part taxon-name-part-type="phylum">Chaetognatha</tp:taxon-name-part></tp:taxon-name> of the NAGA Expedition (1959–1961): In the South China Sea and the Gulf of Thailand (Vol. 4).</source><publisher-name>University of California</publisher-name>, <publisher-loc>Scripps Institution of Oceanography</publisher-loc>, <size units="page">197 pp</size>.</mixed-citation></ref><ref id="B68"><mixed-citation xmlns:xlink="http://www.w3.org/1999/xlink" xlink:type="simple"><person-group><name name-style="western"><surname>Pierrot-Bults</surname><given-names>AC</given-names></name></person-group> (<year>1974</year>) <article-title>Taxonomy and zoogeography of certain members of the “<italic><tp:taxon-name><tp:taxon-name-part taxon-name-part-type="genus">Sagitta</tp:taxon-name-part><tp:taxon-name-part taxon-name-part-type="species">serratodentata</tp:taxon-name-part></tp:taxon-name></italic>-group” (<tp:taxon-name><tp:taxon-name-part taxon-name-part-type="phylum">Chaetognatha</tp:taxon-name-part></tp:taxon-name>).</article-title><source>Bijdragen tot de Dierkunde</source><volume>44</volume>(<issue>2</issue>): <fpage>215</fpage>–<lpage>234</lpage>. <ext-link xlink:type="simple" ext-link-type="doi" xlink:href="10.1163/26660644-04402002">https://doi.org/10.1163/26660644-04402002</ext-link></mixed-citation></ref><ref id="B26"><mixed-citation xmlns:xlink="http://www.w3.org/1999/xlink" xlink:type="simple"><person-group><name name-style="western"><surname>Francisco</surname><given-names>PP</given-names></name></person-group> (<year>1977</year>) <article-title>Taxonomy of the chaetognaths of the bight of panama.</article-title><source>Anales del Instituto de Investigaciones Marinas de Punta Betín</source><volume>9</volume>: <fpage>225</fpage>–<lpage>240</lpage>.</mixed-citation></ref><ref id="B80"><mixed-citation xmlns:xlink="http://www.w3.org/1999/xlink" xlink:type="simple"><person-group><name name-style="western"><surname>Srinivasan</surname><given-names>M</given-names></name></person-group> (<year>1979</year>) <article-title>Taxonomy and Ecology of <tp:taxon-name><tp:taxon-name-part taxon-name-part-type="phylum">Chaetognatha</tp:taxon-name-part></tp:taxon-name> of the west coast of India in relation to their role as indicator organisms of water masses. Zoological Survey of India.</article-title><source>Technical Monograph</source><volume>3</volume>: <fpage>1</fpage>–<lpage>47</lpage>.</mixed-citation></ref><ref id="B36"><mixed-citation xmlns:xlink="http://www.w3.org/1999/xlink" xlink:type="simple"><person-group><name name-style="western"><surname>Kim</surname><given-names>WR</given-names></name></person-group> (<year>1987</year>) Taxonomical study on the chaetognaths in Korean waters. Master Thesis, University of Hanyang, Seoul, South Korea.</mixed-citation></ref><ref id="B45"><mixed-citation xmlns:xlink="http://www.w3.org/1999/xlink" xlink:type="simple"><person-group><name name-style="western"><surname>Lutschinger</surname><given-names>S</given-names></name></person-group> (<year>1993</year>) The marine fauna of New Zealand: <tp:taxon-name><tp:taxon-name-part taxon-name-part-type="phylum">Chaetognatha</tp:taxon-name-part></tp:taxon-name> (arrow worms). New Zealand Oceanographic Institute Memoir 101.</mixed-citation></ref><ref id="B70"><mixed-citation xmlns:xlink="http://www.w3.org/1999/xlink" xlink:type="simple"><person-group><name name-style="western"><surname>Pierrot-Bults</surname><given-names>AC</given-names></name><name name-style="western"><surname>Nair</surname><given-names>VR</given-names></name></person-group> (<year>1991</year>) <article-title>Distribution patterns in <tp:taxon-name><tp:taxon-name-part taxon-name-part-type="phylum">Chaetognatha</tp:taxon-name-part></tp:taxon-name>.</article-title> In: <person-group><name name-style="western"><surname>Bone</surname><given-names>Q</given-names></name><name name-style="western"><surname>Kapp</surname><given-names>H</given-names></name><name name-style="western"><surname>Pierrot-Bults</surname><given-names>AC</given-names></name></person-group> (<role>Eds</role>) <issue-title>The Biology of the Chaetognaths.</issue-title><source>Oxford Science Publications, New York</source>, <fpage>86</fpage>–<lpage>116</lpage>.</mixed-citation></ref><ref id="B69"><mixed-citation xmlns:xlink="http://www.w3.org/1999/xlink" xlink:type="simple"><person-group><name name-style="western"><surname>Pierrot-Bults</surname><given-names>AC</given-names></name></person-group> (<year>1976</year>) <article-title>Histology of the seminal vesicles in the “<italic><tp:taxon-name><tp:taxon-name-part taxon-name-part-type="genus">Sagitta</tp:taxon-name-part><tp:taxon-name-part taxon-name-part-type="species">serratodentata</tp:taxon-name-part></tp:taxon-name></italic>-group” (<tp:taxon-name><tp:taxon-name-part taxon-name-part-type="phylum">Chaetognatha</tp:taxon-name-part></tp:taxon-name>).</article-title><source>Bulletin Zoologisch Museum</source><volume>5</volume>(<issue>4</issue>): <fpage>19</fpage>–<lpage>30</lpage>.</mixed-citation></ref><ref id="B59"><mixed-citation xmlns:xlink="http://www.w3.org/1999/xlink" xlink:type="simple"><person-group><name name-style="western"><surname>Ohnishi</surname><given-names>T</given-names></name><name name-style="western"><surname>Ueda</surname><given-names>H</given-names></name><name name-style="western"><surname>Kuroda</surname><given-names>K</given-names></name></person-group> (<year>2014</year>) <article-title>Community structure and spatial distribution of chaetognaths in Tosa Bay on the temperate Kuroshio coast of Japan.</article-title><source>Plankton &amp; Benthos Research</source><volume>9</volume>(<issue>3</issue>): <fpage>176</fpage>–<lpage>187</lpage>. <ext-link xlink:type="simple" ext-link-type="doi" xlink:href="10.3800/pbr.9.176">https://doi.org/10.3800/pbr.9.176</ext-link></mixed-citation></ref><ref id="B6"><mixed-citation xmlns:xlink="http://www.w3.org/1999/xlink" xlink:type="simple"><person-group><name name-style="western"><surname>Bieri</surname><given-names>R</given-names></name></person-group> (<year>1959</year>) <article-title>The Distribution of the Planktonic <tp:taxon-name><tp:taxon-name-part taxon-name-part-type="phylum">Chaetognatha</tp:taxon-name-part></tp:taxon-name> in the Pacific and their Relationship to the Water Masses 1.</article-title><source>Limnology and Oceanography</source><volume>4</volume>(<issue>1</issue>): <fpage>1</fpage>–<lpage>28</lpage>. <ext-link xlink:type="simple" ext-link-type="doi" xlink:href="10.4319/lo.1959.4.1.0001">https://doi.org/10.4319/lo.1959.4.1.0001</ext-link></mixed-citation></ref><ref id="B2"><mixed-citation xmlns:xlink="http://www.w3.org/1999/xlink" xlink:type="simple"><person-group><name name-style="western"><surname>Alvariño</surname><given-names>A</given-names></name></person-group> (<year>1961</year>) <article-title>Two new chaetognaths from the Pacific.</article-title><source>Pacific Science</source><volume>15</volume>(<issue>1</issue>): <fpage>67</fpage>–<lpage>77</lpage>.</mixed-citation></ref></ref-list></tp:taxon-treatment>
