# Supplementary material for: ﻿Taxonomic reassessment of chaetognaths (Chaetognatha, Sagittoidea, Aphragmophora) from Korean waters
Source: Zookeys. 2022 Jun 21;1106:165–211. doi: 10.3897/zookeys.1106.80184 (PMC9848744; doi:10.3897/zookeys.1106.80184)
Supplement: XML Treatment for Mesosagitta minima [file zookeys.1106.80184-treatment12.xml]

<!DOCTYPE tp:taxon-treatment
  PUBLIC "-//TaxonX//DTD Taxonomic Treatment Publishing DTD v0 20100105//EN" "tax-treatment-NSO.dtd">
<tp:taxon-treatment xmlns:tp="http://www.plazi.org/taxpub"><tp:treatment-meta><kwd-group><label>Taxon classification</label><kwd>
                <named-content content-type="kingdom">Animalia</named-content>
              </kwd><kwd>
                <named-content content-type="order"> Aphragmophora</named-content>
              </kwd><kwd>
                <named-content content-type="family">Sagittidae</named-content>
              </kwd></kwd-group><mixed-citation publication-type="journal"><person-group><name><surname>Choo</surname><given-names>Seohwi</given-names></name><name><surname>Jeong</surname><given-names>Man-Ki</given-names></name><name><surname>Soh</surname><given-names>Ho Young</given-names></name></person-group><article-title>﻿Taxonomic reassessment of chaetognaths (<tp:taxon-name><tp:taxon-name-part taxon-name-part-type="phylum">Chaetognatha</tp:taxon-name-part></tp:taxon-name>, <tp:taxon-name><tp:taxon-name-part taxon-name-part-type="class">Sagittoidea</tp:taxon-name-part></tp:taxon-name>, <tp:taxon-name><tp:taxon-name-part taxon-name-part-type="order">Aphragmophora</tp:taxon-name-part></tp:taxon-name>) from Korean waters</article-title><source>Zookeys</source><day>21</day><month>06</month><year>2022</year><volume>1106</volume><fpage>165</fpage><lpage>211</lpage><pub-id pub-id-type="doi">10.3897/zookeys.1106.80184</pub-id></mixed-citation></tp:treatment-meta><tp:nomenclature><label>﻿</label><tp:taxon-name>
              <object-id xmlns:xlink="http://www.w3.org/1999/xlink" content-type="arpha" xlink:type="simple">070AE91A-90A6-5703-BC9D-E837233A84BB</object-id>
              <tp:taxon-name-part taxon-name-part-type="genus" reg="Mesosagitta">Mesosagitta</tp:taxon-name-part>
              <tp:taxon-name-part taxon-name-part-type="species" reg="minima">minima</tp:taxon-name-part>
            </tp:taxon-name><tp:taxon-authority>(Grassi, 1881)</tp:taxon-authority><tp:nomenclature-citation-list><tp:nomenclature-citation><tp:taxon-name>
                  <tp:taxon-name-part taxon-name-part-type="genus" reg="Spadella">Spadella</tp:taxon-name-part>
                  <tp:taxon-name-part taxon-name-part-type="species" reg="minima">minima</tp:taxon-name-part>
                </tp:taxon-name><comment>: Grassi, 1883: 15 p.</comment></tp:nomenclature-citation><tp:nomenclature-citation><tp:taxon-name>
                  <tp:taxon-name-part taxon-name-part-type="genus" reg="Sagitta">Sagitta</tp:taxon-name-part>
                  <tp:taxon-name-part taxon-name-part-type="species" reg="minima">minima</tp:taxon-name-part>
                </tp:taxon-name><comment>: Aida, 1897: 15 p., fig. 5; <xref ref-type="bibr" rid="B47">Michael 1908</xref>: 74 p.; <xref ref-type="bibr" rid="B48">Michael 1919</xref>: 248–249 p.; <xref ref-type="bibr" rid="B86">Tokioka 1940</xref>: 5 p.; <xref ref-type="bibr" rid="B84">Thomson 1947</xref>: 19 p.; <xref ref-type="bibr" rid="B72">Prado 1961</xref>: 39–41 p.; <xref ref-type="bibr" rid="B4">Alvariño 1967</xref>: 59–61 p., figs 36, 37; <xref ref-type="bibr" rid="B22">Ducret 1974</xref>: 166 p., table.1; <xref ref-type="bibr" rid="B80">Srinivasan 1979</xref>: 24–26 p., fig. 13; <xref ref-type="bibr" rid="B49">Michel 1984</xref>: 25–26 p., fig. 34; <xref ref-type="bibr" rid="B46">McLelland 1989</xref>: 163 p., table.1, figs 8D, 12D.</comment></tp:nomenclature-citation></tp:nomenclature-citation-list></tp:nomenclature><tp:treatment-sec sec-type="material" id="SECID0EKSBI"><title>Material examined.</title><p>Northern East China Sea (<named-content xmlns:xlink="http://www.w3.org/1999/xlink" content-type="dwc:verbatimCoordinates" xlink:type="simple"><named-content content-type="geo-json" specific-use="{&#34;type&#34;:&#34;Point&#34;,&#34;coordinates&#34;:[127.494233,32.490333]}" id="NCID0ETSBI" xlink:type="simple">32°29.420'N, 127°29.654'E</named-content></named-content>), 20–100 m depth, oblique towing with MOCNESS, Aug 2020 (one specimen).</p></tp:treatment-sec><tp:treatment-sec sec-type="description" id="SECID0EYSBI"><title>Description.</title><p>Small head. Two pairs of lateral fins with rayless zone. Intestinal diverticula small. Seminal vesicles divided into a small anterior knob and elongated posterior part and well-separated from posterior fins, but touching caudal fin. Corona ciliata elongated oval-shaped beginning in neck.</p></tp:treatment-sec><tp:treatment-sec sec-type="distribution" id="SECID0E4SBI"><title>Distribution.</title><p>This cosmopolitan species is found in the epipelagic zone (0–200 m depth) of the Pacific, Indian and Atlantic Oceans (<xref ref-type="bibr" rid="B70">Pierrot-Bults and Nair 1991</xref>) and the epipelagic zone (0–200 m depth) of the Japan coast (Sagami Bay and Suruga Bay) (<xref ref-type="bibr" rid="B55">Nagasawa and Marumo 1972</xref>). In this study, it was found in the epipelagic zone (20–100 m depth) of the northern East China Sea (Fig. <xref ref-type="fig" rid="F1">1</xref>, station nECS03).</p></tp:treatment-sec><tp:treatment-sec sec-type="ecology" id="SECID0EPTBI"><title>Ecology.</title><p><italic><tp:taxon-name><tp:taxon-name-part taxon-name-part-type="genus" reg="Mesosagitta">Mesosagitta</tp:taxon-name-part><tp:taxon-name-part taxon-name-part-type="species" reg="minima">minima</tp:taxon-name-part></tp:taxon-name></italic> is abundant in mixed waters of the western North Atlantic Ocean (<xref ref-type="bibr" rid="B67">Pierce 1951</xref>). Mature specimens ranged within the size of 7–8 mm (<xref ref-type="bibr" rid="B61">Park 1970</xref>). The temperature range measured in the sampling stations was 18.49–28.84 °C and salinity range was 30.71–34.59 psu.</p></tp:treatment-sec><tp:treatment-sec sec-type="remarks" id="SECID0EIUBI"><title>Remarks.</title><p>Only immature individuals could be collected in this study. We easily distinguished <italic><tp:taxon-name><tp:taxon-name-part taxon-name-part-type="genus" reg="Mesosagitta">M.</tp:taxon-name-part><tp:taxon-name-part taxon-name-part-type="species" reg="minima">minima</tp:taxon-name-part></tp:taxon-name></italic> amongst the collected specimens by the relatively small head and unique body shape that thickens towards the tail. These Korean specimens were classified as immature because seminal vesicles and ovaries were absent and undeveloped short eggs (mentioned in description of <xref ref-type="bibr" rid="B4">Alvariño (1967)</xref> as a feature of the second stage of development) were observed in the body.</p></tp:treatment-sec><tp:treatment-sec><!--Section generated to contain objects referenced in tp:taxon-treatment.--><fig id="F1" position="float" orientation="portrait"><object-id xmlns:xlink="http://www.w3.org/1999/xlink" content-type="doi" xlink:type="simple">10.3897/zookeys.1106.80184.figure1</object-id><object-id xmlns:xlink="http://www.w3.org/1999/xlink" content-type="arpha" xlink:type="simple">5562D972-0560-5AC5-AB8B-1E47E5EE62FA</object-id><label>Figure 1.</label><caption><p>Sampling stations in Korean waters. Empty circles, sampling stations; filled circles, the stations where the chaetognaths were secured.</p></caption><graphic xmlns:xlink="http://www.w3.org/1999/xlink" xlink:href="zookeys-1106-165_article-80184__-g001.jpg" position="float" orientation="portrait" xlink:type="simple" id="oo_704185.jpg"><uri content-type="original_file" xlink:type="simple">https://binary.pensoft.net/fig/704185</uri></graphic></fig></tp:treatment-sec><ref-list><ref id="B47"><mixed-citation xmlns:xlink="http://www.w3.org/1999/xlink" xlink:type="simple"><person-group><name name-style="western"><surname>Michael</surname><given-names>E</given-names></name></person-group> (<year>1908</year>) <article-title>Notes on the Identification of the <tp:taxon-name><tp:taxon-name-part taxon-name-part-type="phylum">Chaetognatha</tp:taxon-name-part></tp:taxon-name>.</article-title><source>The Biological Bulletin</source><volume>15</volume>(<issue>2</issue>): <fpage>67</fpage>–<lpage>84</lpage>. <ext-link xlink:type="simple" ext-link-type="doi" xlink:href="10.2307/1536091">https://doi.org/10.2307/1536091</ext-link></mixed-citation></ref><ref id="B48"><mixed-citation xmlns:xlink="http://www.w3.org/1999/xlink" xlink:type="simple"><person-group><name name-style="western"><surname>Michael</surname><given-names>E</given-names></name></person-group> (<year>1919</year>) <article-title>Report on the <tp:taxon-name><tp:taxon-name-part taxon-name-part-type="phylum">Chaetognatha</tp:taxon-name-part></tp:taxon-name> collected by the United States fisheries steamer “Albatross” during the Philippine expedition, 1907–1910 (Vol. 1).</article-title><source>Bulletin - United States National Museum</source><volume>1</volume>(<issue>4</issue>): <fpage>235</fpage>–<lpage>277</lpage>. <ext-link xlink:type="simple" ext-link-type="doi" xlink:href="10.5962/bhl.title.17878">https://doi.org/10.5962/bhl.title.17878</ext-link></mixed-citation></ref><ref id="B86"><mixed-citation xmlns:xlink="http://www.w3.org/1999/xlink" xlink:type="simple"><person-group><name name-style="western"><surname>Tokioka</surname><given-names>T</given-names></name></person-group> (<year>1940</year>) The chaetognath fauna of the waters of western Japan. Records of Oceanographic Works in Japan 12(22): е940.</mixed-citation></ref><ref id="B84"><mixed-citation xmlns:xlink="http://www.w3.org/1999/xlink" xlink:type="simple"><person-group><name name-style="western"><surname>Thomson</surname><given-names>JM</given-names></name></person-group> (<year>1947</year>) The chaetognaths of Southeastern Australia. Bulletin of the Council for Scientific and Industrial Research Melbourne 222(14): l–43.</mixed-citation></ref><ref id="B72"><mixed-citation xmlns:xlink="http://www.w3.org/1999/xlink" xlink:type="simple"><person-group><name name-style="western"><surname>Prado</surname><given-names>MS</given-names></name></person-group> (<year>1961</year>) <article-title><tp:taxon-name><tp:taxon-name-part taxon-name-part-type="phylum">Chaetognatha</tp:taxon-name-part></tp:taxon-name> encontrados em águas brasileiras.</article-title><source>Boletim do Instituto Oceanográfico</source><volume>11</volume>(<issue>2</issue>): <fpage>31</fpage>–<lpage>55</lpage>. <ext-link xlink:type="simple" ext-link-type="doi" xlink:href="10.1590/S0373-55241961000100002">https://doi.org/10.1590/S0373-55241961000100002</ext-link></mixed-citation></ref><ref id="B4"><mixed-citation xmlns:xlink="http://www.w3.org/1999/xlink" xlink:type="simple"><person-group><name name-style="western"><surname>Alvariño</surname><given-names>A</given-names></name></person-group> (<year>1967</year>) <source>The <tp:taxon-name><tp:taxon-name-part taxon-name-part-type="phylum">Chaetognatha</tp:taxon-name-part></tp:taxon-name> of the NAGA Expedition (1959–1961): In the South China Sea and the Gulf of Thailand (Vol. 4).</source><publisher-name>University of California</publisher-name>, <publisher-loc>Scripps Institution of Oceanography</publisher-loc>, <size units="page">197 pp</size>.</mixed-citation></ref><ref id="B22"><mixed-citation xmlns:xlink="http://www.w3.org/1999/xlink" xlink:type="simple"><person-group><name name-style="western"><surname>Ducret</surname><given-names>F</given-names></name></person-group> (<year>1974</year>) <article-title>Sur un chaetognathe voisin de <tp:taxon-name><tp:taxon-name-part taxon-name-part-type="genus">Sagitta</tp:taxon-name-part></tp:taxon-name> tropica observe en Mer Rouge.</article-title><source>Journal of the Marine Biological Association of India</source><volume>16</volume>: <fpage>161</fpage>–<lpage>168</lpage>.</mixed-citation></ref><ref id="B80"><mixed-citation xmlns:xlink="http://www.w3.org/1999/xlink" xlink:type="simple"><person-group><name name-style="western"><surname>Srinivasan</surname><given-names>M</given-names></name></person-group> (<year>1979</year>) <article-title>Taxonomy and Ecology of <tp:taxon-name><tp:taxon-name-part taxon-name-part-type="phylum">Chaetognatha</tp:taxon-name-part></tp:taxon-name> of the west coast of India in relation to their role as indicator organisms of water masses. Zoological Survey of India.</article-title><source>Technical Monograph</source><volume>3</volume>: <fpage>1</fpage>–<lpage>47</lpage>.</mixed-citation></ref><ref id="B49"><mixed-citation xmlns:xlink="http://www.w3.org/1999/xlink" xlink:type="simple"><person-group><name name-style="western"><surname>Michel</surname><given-names>HB</given-names></name></person-group> (<year>1984</year>) <tp:taxon-name><tp:taxon-name-part taxon-name-part-type="phylum">Chaetognatha</tp:taxon-name-part></tp:taxon-name> of the Caribbean Sea and adjacent areas (Vol. 15). National Oceanic and Atmospheric Administration. Technical Report of National Marine Fisheries Service 15: е25.</mixed-citation></ref><ref id="B46"><mixed-citation xmlns:xlink="http://www.w3.org/1999/xlink" xlink:type="simple"><person-group><name name-style="western"><surname>McLelland</surname><given-names>JA</given-names></name></person-group> (<year>1989</year>) <article-title>An illustrated key to the <tp:taxon-name><tp:taxon-name-part taxon-name-part-type="phylum">Chaetognatha</tp:taxon-name-part></tp:taxon-name> of the northern Gulf of Mexico with notes on their distribution.</article-title><source>Gulf and Caribbean Research</source><volume>8</volume>(<issue>2</issue>): <fpage>145</fpage>–<lpage>172</lpage>. <ext-link xlink:type="simple" ext-link-type="doi" xlink:href="10.18785/grr.0802.07">https://doi.org/10.18785/grr.0802.07</ext-link></mixed-citation></ref><ref id="B70"><mixed-citation xmlns:xlink="http://www.w3.org/1999/xlink" xlink:type="simple"><person-group><name name-style="western"><surname>Pierrot-Bults</surname><given-names>AC</given-names></name><name name-style="western"><surname>Nair</surname><given-names>VR</given-names></name></person-group> (<year>1991</year>) <article-title>Distribution patterns in <tp:taxon-name><tp:taxon-name-part taxon-name-part-type="phylum">Chaetognatha</tp:taxon-name-part></tp:taxon-name>.</article-title> In: <person-group><name name-style="western"><surname>Bone</surname><given-names>Q</given-names></name><name name-style="western"><surname>Kapp</surname><given-names>H</given-names></name><name name-style="western"><surname>Pierrot-Bults</surname><given-names>AC</given-names></name></person-group> (<role>Eds</role>) <issue-title>The Biology of the Chaetognaths.</issue-title><source>Oxford Science Publications, New York</source>, <fpage>86</fpage>–<lpage>116</lpage>.</mixed-citation></ref><ref id="B55"><mixed-citation xmlns:xlink="http://www.w3.org/1999/xlink" xlink:type="simple"><person-group><name name-style="western"><surname>Nagasawa</surname><given-names>S</given-names></name><name name-style="western"><surname>Marumo</surname><given-names>R</given-names></name></person-group> (<year>1972</year>) <article-title>Feeding of a pelagic chaetognath, <tp:taxon-name><tp:taxon-name-part taxon-name-part-type="genus">Sagitta</tp:taxon-name-part><tp:taxon-name-part taxon-name-part-type="species">nagae</tp:taxon-name-part></tp:taxon-name> Alvariño in Suruga Bay, central Japan.</article-title><source>Journal of the Oceanographical Society of Japan</source><volume>28</volume>(<issue>5</issue>): <fpage>181</fpage>–<lpage>186</lpage>. <ext-link xlink:type="simple" ext-link-type="doi" xlink:href="10.1007/BF02108551">https://doi.org/10.1007/BF02108551</ext-link></mixed-citation></ref><ref id="B67"><mixed-citation xmlns:xlink="http://www.w3.org/1999/xlink" xlink:type="simple"><person-group><name name-style="western"><surname>Pierce</surname><given-names>EL</given-names></name></person-group> (<year>1951</year>) <article-title>The <tp:taxon-name><tp:taxon-name-part taxon-name-part-type="phylum">Chaetognatha</tp:taxon-name-part></tp:taxon-name> of the west coast of Florida.</article-title><source>The Biological Bulletin</source><volume>100</volume>(<issue>3</issue>): <fpage>206</fpage>–<lpage>228</lpage>. <ext-link xlink:type="simple" ext-link-type="doi" xlink:href="10.2307/1538532">https://doi.org/10.2307/1538532</ext-link></mixed-citation></ref><ref id="B61"><mixed-citation xmlns:xlink="http://www.w3.org/1999/xlink" xlink:type="simple"><person-group><name name-style="western"><surname>Park</surname><given-names>JS</given-names></name></person-group> (<year>1970</year>) The chaetognaths of Korean waters. PhD Thesis, Pukyong National University, Busan, South Korea.</mixed-citation></ref></ref-list></tp:taxon-treatment>
