# Supplementary material for: ﻿Taxonomic reassessment of chaetognaths (Chaetognatha, Sagittoidea, Aphragmophora) from Korean waters
Source: Zookeys. 2022 Jun 21;1106:165–211. doi: 10.3897/zookeys.1106.80184 (PMC9848744; doi:10.3897/zookeys.1106.80184)
Supplement: XML Treatment for Flaccisagitta enflata [file zookeys.1106.80184-treatment14.xml]

<!DOCTYPE tp:taxon-treatment
  PUBLIC "-//TaxonX//DTD Taxonomic Treatment Publishing DTD v0 20100105//EN" "tax-treatment-NSO.dtd">
<tp:taxon-treatment xmlns:tp="http://www.plazi.org/taxpub"><tp:treatment-meta><kwd-group><label>Taxon classification</label><kwd>
                <named-content content-type="kingdom">Animalia</named-content>
              </kwd><kwd>
                <named-content content-type="order"> Aphragmophora</named-content>
              </kwd><kwd>
                <named-content content-type="family">Sagittidae</named-content>
              </kwd></kwd-group><mixed-citation publication-type="journal"><person-group><name><surname>Choo</surname><given-names>Seohwi</given-names></name><name><surname>Jeong</surname><given-names>Man-Ki</given-names></name><name><surname>Soh</surname><given-names>Ho Young</given-names></name></person-group><article-title>﻿Taxonomic reassessment of chaetognaths (<tp:taxon-name><tp:taxon-name-part taxon-name-part-type="phylum">Chaetognatha</tp:taxon-name-part></tp:taxon-name>, <tp:taxon-name><tp:taxon-name-part taxon-name-part-type="class">Sagittoidea</tp:taxon-name-part></tp:taxon-name>, <tp:taxon-name><tp:taxon-name-part taxon-name-part-type="order">Aphragmophora</tp:taxon-name-part></tp:taxon-name>) from Korean waters</article-title><source>Zookeys</source><day>21</day><month>06</month><year>2022</year><volume>1106</volume><fpage>165</fpage><lpage>211</lpage><pub-id pub-id-type="doi">10.3897/zookeys.1106.80184</pub-id></mixed-citation></tp:treatment-meta><tp:nomenclature><label>﻿</label><tp:taxon-name>
              <object-id xmlns:xlink="http://www.w3.org/1999/xlink" content-type="arpha" xlink:type="simple">51010C72-CEE2-5E0D-93BF-9A262FF18BA9</object-id>
              <tp:taxon-name-part taxon-name-part-type="genus" reg="Flaccisagitta">Flaccisagitta</tp:taxon-name-part>
              <tp:taxon-name-part taxon-name-part-type="species" reg="enflata">enflata</tp:taxon-name-part>
            </tp:taxon-name><tp:taxon-authority>(Grassi, 1881)</tp:taxon-authority><xref ref-type="fig" rid="F3">Figs 3A</xref><xref ref-type="fig" rid="F6">, 6E</xref><xref ref-type="fig" rid="F10">, 10D</xref><xref ref-type="fig" rid="F14">and 14A–E</xref><tp:nomenclature-citation-list><tp:nomenclature-citation><tp:taxon-name>
                  <tp:taxon-name-part taxon-name-part-type="genus" reg="Spadella">Spadella</tp:taxon-name-part>
                  <tp:taxon-name-part taxon-name-part-type="species" reg="enflata">enflata</tp:taxon-name-part>
                </tp:taxon-name><comment>: Grassi, 1883: 13 p., fig. 7.</comment></tp:nomenclature-citation><tp:nomenclature-citation><tp:taxon-name>
                  <tp:taxon-name-part taxon-name-part-type="genus" reg="Sagitta">Sagitta</tp:taxon-name-part>
                  <tp:taxon-name-part taxon-name-part-type="species" reg="inflata">inflata</tp:taxon-name-part>
                </tp:taxon-name><comment>: Ritter-Záhony, 1908: 13–15 p., fig. 4A–D; <xref ref-type="bibr" rid="B80">Srinivasan 1979</xref>: 18–19 p., fig. 9.</comment></tp:nomenclature-citation><tp:nomenclature-citation><tp:taxon-name>
                  <tp:taxon-name-part taxon-name-part-type="genus" reg="Sagitta">Sagitta</tp:taxon-name-part>
                  <tp:taxon-name-part taxon-name-part-type="species" reg="enflata">enflata</tp:taxon-name-part>
                </tp:taxon-name><comment>: Aida, 1897: 15–16 p., fig. 6; <xref ref-type="bibr" rid="B25">Fowler 1906</xref>: 69 p., figs 9–17; <xref ref-type="bibr" rid="B75">Ritter-Záhony 1909</xref>: 791–792 p.; <xref ref-type="bibr" rid="B48">Michael 1919</xref>: 242–244 p., fig. 28, table 1; <xref ref-type="bibr" rid="B13">Burfield and Harvey 1926</xref>: 95–96 p., fig. 5; <xref ref-type="bibr" rid="B67">Pierce 1951</xref>: 221–222 p., fig. 4, table 12; <xref ref-type="bibr" rid="B4">Alvariño 1967</xref>: 29–34 p., fig. 17A–G; <xref ref-type="bibr" rid="B49">Michel 1984</xref>: 18–19 p., figs 2, 20.</comment></tp:nomenclature-citation><tp:nomenclature-citation><tp:taxon-name>
                  <tp:taxon-name-part taxon-name-part-type="genus" reg="Sagitta">Sagitta</tp:taxon-name-part>
                  <tp:taxon-name-part taxon-name-part-type="species" reg="enflata">enflata</tp:taxon-name-part>
                  <tp:taxon-name-part taxon-name-part-type="infraspecific-rank">f.</tp:taxon-name-part>
                  <tp:taxon-name-part taxon-name-part-type="form" reg="gardineri">gardineri</tp:taxon-name-part>
                </tp:taxon-name><comment>: Tokioka, 1959: 91–92 p., table 19</comment></tp:nomenclature-citation><tp:nomenclature-citation><tp:taxon-name>
                  <tp:taxon-name-part taxon-name-part-type="genus" reg="Flaccisagitta">Flaccisagitta</tp:taxon-name-part>
                  <tp:taxon-name-part taxon-name-part-type="species" reg="enflata">enflata</tp:taxon-name-part>
                </tp:taxon-name><comment>: McLelland, 1989: 159 p., figs 7A and 12B</comment></tp:nomenclature-citation></tp:nomenclature-citation-list></tp:nomenclature><tp:treatment-sec sec-type="material" id="SECID0EC4BI"><title>Material examined.</title><p>Korea Strait (<named-content xmlns:xlink="http://www.w3.org/1999/xlink" content-type="dwc:verbatimCoordinates" xlink:type="simple"><named-content content-type="geo-json" specific-use="{&#34;type&#34;:&#34;Point&#34;,&#34;coordinates&#34;:[124.493250,32.986250]}" id="NCID0EL4BI" xlink:type="simple">32°59.175'N, 124°29.595'E</named-content></named-content>), 20–25 m depth, oblique towing with MOCNESS, Nov 2019, <named-content xmlns:xlink="http://www.w3.org/1999/xlink" content-type="dwc:institutional_code" xlink:title="National Institute of Biological Resources" xlink:href="http://grbio.org/institution/national-institute-biological-resources-0" xlink:type="simple">NIBR</named-content>IV0000895309 (three specimens); northern East China Sea <named-content xmlns:xlink="http://www.w3.org/1999/xlink" content-type="dwc:verbatimCoordinates" xlink:type="simple"><named-content content-type="geo-json" specific-use="{&#34;type&#34;:&#34;Point&#34;,&#34;coordinates&#34;:[127.068300,32.000000]}" id="NCID0ET4BI" xlink:type="simple">(32°0.000'N, 127°4.098'E</named-content></named-content>), 0–110 m depth, oblique towing with conical net, Feb 2020, <named-content xmlns:xlink="http://www.w3.org/1999/xlink" content-type="dwc:institutional_code" xlink:title="National Institute of Biological Resources" xlink:href="http://grbio.org/institution/national-institute-biological-resources-0" xlink:type="simple">NIBR</named-content>IV0000895308 (four specimens); northern East China Sea (<named-content xmlns:xlink="http://www.w3.org/1999/xlink" content-type="dwc:verbatimCoordinates" xlink:type="simple"><named-content content-type="geo-json" specific-use="{&#34;type&#34;:&#34;Point&#34;,&#34;coordinates&#34;:[126.500000,32.500000]}" id="NCID0E24BI" xlink:type="simple">32°30.000'N, 126°30.000'E</named-content></named-content>), 0–100 m depth, oblique towing with conical net, Feb 2020 (one specimen).</p></tp:treatment-sec><tp:treatment-sec sec-type="description" id="SECID0EA5BI"><title>Description.</title><p>Total body length ranged between 12.7 and 15.4 mm. Tail 14.1–17.6% of body length. Hooks 8–10. Anterior teeth 6–10 and posterior teeth 10–17, respectively. Transparent body, inflated towards middle (Fig. <xref ref-type="fig" rid="F14">14</xref>). Triangular-shaped head (Fig. <xref ref-type="fig" rid="F14">14A</xref>). Collarette absent (Figs <xref ref-type="fig" rid="F3">3A</xref>, <xref ref-type="fig" rid="F10">10D</xref>). Blunt teeth (Fig. <xref ref-type="fig" rid="F14">14B</xref>). Round eyes with star-shaped eye pigments (Fig. <xref ref-type="fig" rid="F14">14B</xref>). Intestinal diverticula absent (Fig. <xref ref-type="fig" rid="F10">10D</xref>). Anterior fins 17.0% of body length. Anterior fins began at middle of body at far distance back of ventral ganglion and partially rayed. Starting points of anterior fins 43.7% and ending points of anterior fins 64.4% of body length, respectively (Fig. <xref ref-type="fig" rid="F14">14A, D</xref>). Posterior fins 20.5% of body length and 1.2 times longer than anterior fins. Starting points of posterior fins 71.9% and end points of posterior fins 92.5% of body length, respectively. Posterior fins well-separated from anterior fins (Fig. <xref ref-type="fig" rid="F14">14A, E</xref>). Caudal fin roundish, fan-shaped and fully rayed (Fig. <xref ref-type="fig" rid="F14">14C</xref>). Seminal vesicles touching caudal fin, but separated from posterior fins, spherical in shape with rupture in middle in mature specimen (Fig. <xref ref-type="fig" rid="F14">14C</xref>). Corona ciliata beginning in front of eyes and reaching neck (Figs <xref ref-type="fig" rid="F10">10D</xref>, <xref ref-type="fig" rid="F14">14A</xref>, <xref ref-type="fig" rid="F14">14B</xref>).</p><fig id="F14" position="float" orientation="portrait"><object-id xmlns:xlink="http://www.w3.org/1999/xlink" content-type="doi" xlink:type="simple">10.3897/zookeys.1106.80184.figure14</object-id><object-id xmlns:xlink="http://www.w3.org/1999/xlink" content-type="arpha" xlink:type="simple">115EC5CB-56BA-5E32-B995-041FC5B0B032</object-id><label>Figure 14.</label><caption><p><bold>A</bold><italic><tp:taxon-name><tp:taxon-name-part taxon-name-part-type="genus" reg="Flaccisagitta">Flaccisagitta</tp:taxon-name-part><tp:taxon-name-part taxon-name-part-type="species" reg="enflata">enflata</tp:taxon-name-part></tp:taxon-name></italic> (dorsal view) <bold>B</bold> head <bold>C</bold> tail <bold>D</bold> anterior fin <bold>E</bold> posterior fin. Abbreviations: <abbrev xmlns:xlink="http://www.w3.org/1999/xlink" xlink:title="anterior fin" id="ABBRID0E2ACI" xlink:type="simple">AF</abbrev> = anterior fin; <abbrev xmlns:xlink="http://www.w3.org/1999/xlink" xlink:title="anterior teeth" id="ABBRID0E6ACI" xlink:type="simple">AT</abbrev> = anterior teeth; <abbrev xmlns:xlink="http://www.w3.org/1999/xlink" xlink:title="corona ciliata" id="ABBRID0EDBCI" xlink:type="simple">CC</abbrev> = corona ciliata; E = eye; <abbrev xmlns:xlink="http://www.w3.org/1999/xlink" xlink:title="intestine" id="ABBRID0EHBCI" xlink:type="simple">IN</abbrev> = intestine; <abbrev xmlns:xlink="http://www.w3.org/1999/xlink" xlink:title="posterior fin" id="ABBRID0ELBCI" xlink:type="simple">PF</abbrev> = posterior fin; <abbrev xmlns:xlink="http://www.w3.org/1999/xlink" xlink:title="seminal vesicle" id="ABBRID0EPBCI" xlink:type="simple">SV</abbrev> = seminal vesicle.</p></caption><graphic xmlns:xlink="http://www.w3.org/1999/xlink" xlink:href="zookeys-1106-165_article-80184__-g014.jpg" position="float" orientation="portrait" xlink:type="simple" id="oo_704198.jpg"><uri content-type="original_file" xlink:type="simple">https://binary.pensoft.net/fig/704198</uri></graphic></fig></tp:treatment-sec><tp:treatment-sec sec-type="distribution" id="SECID0EYBCI"><title>Distribution.</title><p>This cosmopolitan species is found in the epipelagic (0–200 m depth) and mesopelagic zones (200–500 m depth) of the Pacific, Indian and Atlantic Oceans (<xref ref-type="bibr" rid="B70">Pierrot-Bults and Nair 1991</xref>), the coastal area of Japan (Tosa Bay; <xref ref-type="bibr" rid="B59">Ohnishi et al. 2014</xref>) and the epipelagic zone (0–150 m depth) of the Korea Strait (<xref ref-type="bibr" rid="B61">Park 1970</xref>). In this study, it was found in the epipelagic zone (0–110 m depth) of the northern East China Sea (Fig. <xref ref-type="fig" rid="F1">1</xref>: stations KS08, nECS01 and nECS04).</p></tp:treatment-sec><tp:treatment-sec sec-type="ecology" id="SECID0EOCCI"><title>Ecology.</title><p>This is used as an indicator species of warm currents in water surrounding Korea (<xref ref-type="bibr" rid="B61">Park 1970</xref>). The temperature range in the sampling stations was 16.52–28.80 °C and the salinity range was 28.96–33.22 psu.</p></tp:treatment-sec><tp:treatment-sec sec-type="remarks" id="SECID0EYCCI"><title>Remarks.</title><p>The transparent and flaccid body, star-shaped eye pigments and seminal vesicle morphology were consistent with those recorded in previous studies by <xref ref-type="bibr" rid="B4">Alvariño (1967)</xref> and <xref ref-type="bibr" rid="B54">Nagasawa (1976)</xref>. Two types of Korean <italic><tp:taxon-name><tp:taxon-name-part taxon-name-part-type="genus" reg="Flaccisagitta">Flaccisagitta</tp:taxon-name-part><tp:taxon-name-part taxon-name-part-type="species" reg="enflata">enflata</tp:taxon-name-part></tp:taxon-name></italic> have been reported, a small type: 10–20 mm long and a large type: 20–28 mm long (<xref ref-type="bibr" rid="B61">Park 1970</xref>). In this study, only the small type (&lt; 20 mm) of <italic><tp:taxon-name><tp:taxon-name-part taxon-name-part-type="genus" reg="Flaccisagitta">F.</tp:taxon-name-part><tp:taxon-name-part taxon-name-part-type="species" reg="enflata">enflata</tp:taxon-name-part></tp:taxon-name></italic> was collected. We observed seven specimens for <abbrev xmlns:xlink="http://www.w3.org/1999/xlink" xlink:title="Chlorazol black E" id="ABBRID0EAECI" xlink:type="simple">CBE</abbrev> staining pattern: dorsomedian line, 12 dots; dorsolateral line, &gt; 150 dots; ambiguous lateral line, receptors on the lateral fin, 2 dots (easily damaged); anterolateral receptors on the caudal fin, 4 dots; posterior receptors on the caudal fin, 7 dots. The pattern of dorsomedian dots lined up behind the ventral ganglion and the pattern of dorsolateral dots intensively scattered ahead of ventral ganglion.</p></tp:treatment-sec><tp:treatment-sec><!--Section generated to contain objects referenced in tp:taxon-treatment.--><fig id="F3" position="float" orientation="portrait"><object-id xmlns:xlink="http://www.w3.org/1999/xlink" content-type="doi" xlink:type="simple">10.3897/zookeys.1106.80184.figure3</object-id><object-id xmlns:xlink="http://www.w3.org/1999/xlink" content-type="arpha" xlink:type="simple">EFC66DA5-2D9F-5AF2-9315-F792010A3D57</object-id><label>Figure 3.</label><caption><p>Appearance of body <bold>A</bold> transparent and flaccid body (<italic><tp:taxon-name><tp:taxon-name-part taxon-name-part-type="genus" reg="Flaccisagitta">Flaccisagitta</tp:taxon-name-part><tp:taxon-name-part taxon-name-part-type="species" reg="enflata">enflata</tp:taxon-name-part></tp:taxon-name></italic>) <bold>B</bold> translucent body (<italic><tp:taxon-name><tp:taxon-name-part taxon-name-part-type="genus" reg="Pterosagitta">Pterosagitta</tp:taxon-name-part><tp:taxon-name-part taxon-name-part-type="species" reg="draco">draco</tp:taxon-name-part></tp:taxon-name></italic>) <bold>C</bold> opaque and rigid body (<italic><tp:taxon-name><tp:taxon-name-part taxon-name-part-type="genus" reg="Aidanosagitta">Aidanosagitta</tp:taxon-name-part><tp:taxon-name-part taxon-name-part-type="species" reg="crassa">crassa</tp:taxon-name-part></tp:taxon-name></italic>).</p></caption><graphic xmlns:xlink="http://www.w3.org/1999/xlink" xlink:href="zookeys-1106-165_article-80184__-g003.jpg" position="float" orientation="portrait" xlink:type="simple" id="oo_704187.jpg"><uri content-type="original_file" xlink:type="simple">https://binary.pensoft.net/fig/704187</uri></graphic></fig><fig id="F6" position="float" orientation="portrait"><object-id xmlns:xlink="http://www.w3.org/1999/xlink" content-type="doi" xlink:type="simple">10.3897/zookeys.1106.80184.figure6</object-id><object-id xmlns:xlink="http://www.w3.org/1999/xlink" content-type="arpha" xlink:type="simple">4C8FF728-4E9D-5849-8A36-981E0DED7016</object-id><label>Figure 6.</label><caption><p>Shape and position of seminal vesicles <bold>A</bold><italic><tp:taxon-name><tp:taxon-name-part taxon-name-part-type="genus" reg="Aidanosagitta">Aidanosagitta</tp:taxon-name-part><tp:taxon-name-part taxon-name-part-type="species" reg="regularis">regularis</tp:taxon-name-part></tp:taxon-name></italic> (elongated) <bold>B</bold><italic><tp:taxon-name><tp:taxon-name-part taxon-name-part-type="genus" reg="Ferosagitta">Ferosagitta</tp:taxon-name-part><tp:taxon-name-part taxon-name-part-type="species" reg="robusta">robusta</tp:taxon-name-part></tp:taxon-name></italic> (pear shape) <bold>C</bold><italic><tp:taxon-name><tp:taxon-name-part taxon-name-part-type="genus" reg="Pseudosagitta">Pseudosagitta</tp:taxon-name-part><tp:taxon-name-part taxon-name-part-type="species" reg="lyra">lyra</tp:taxon-name-part></tp:taxon-name></italic> (spherical shape) <bold>D</bold><italic><tp:taxon-name><tp:taxon-name-part taxon-name-part-type="genus" reg="Zonosagitta">Zonosagitta</tp:taxon-name-part><tp:taxon-name-part taxon-name-part-type="species" reg="nagae">nagae</tp:taxon-name-part></tp:taxon-name></italic> (conical shape) <bold>E</bold><italic><tp:taxon-name><tp:taxon-name-part taxon-name-part-type="genus" reg="Flaccisagitta">Flaccisagitta</tp:taxon-name-part><tp:taxon-name-part taxon-name-part-type="species" reg="enflata">enflata</tp:taxon-name-part></tp:taxon-name></italic> (spherical shape) <bold>F</bold><italic><tp:taxon-name><tp:taxon-name-part taxon-name-part-type="genus" reg="Serratosagitta">Serratosagitta</tp:taxon-name-part><tp:taxon-name-part taxon-name-part-type="species" reg="pacifica">pacifica</tp:taxon-name-part></tp:taxon-name></italic> (seminal shape with chitinous teeth).</p></caption><graphic xmlns:xlink="http://www.w3.org/1999/xlink" xlink:href="zookeys-1106-165_article-80184__-g006.jpg" position="float" orientation="portrait" xlink:type="simple" id="oo_704190.jpg"><uri content-type="original_file" xlink:type="simple">https://binary.pensoft.net/fig/704190</uri></graphic></fig><fig id="F10" position="float" orientation="portrait"><object-id xmlns:xlink="http://www.w3.org/1999/xlink" content-type="doi" xlink:type="simple">10.3897/zookeys.1106.80184.figure10</object-id><object-id xmlns:xlink="http://www.w3.org/1999/xlink" content-type="arpha" xlink:type="simple">52450F63-CB9C-5E53-B751-647F4927E683</object-id><label>Figure 10.</label><caption><p>Position and shape of corona ciliata <bold>A</bold><italic><tp:taxon-name><tp:taxon-name-part taxon-name-part-type="genus" reg="Aidanosagitta">Aidanosagitta</tp:taxon-name-part><tp:taxon-name-part taxon-name-part-type="species" reg="regularis">regularis</tp:taxon-name-part></tp:taxon-name></italic><bold>B</bold><italic><tp:taxon-name><tp:taxon-name-part taxon-name-part-type="genus" reg="Pterosagitta">Pterosagitta</tp:taxon-name-part><tp:taxon-name-part taxon-name-part-type="species" reg="draco">draco</tp:taxon-name-part></tp:taxon-name></italic><bold>C</bold><italic><tp:taxon-name><tp:taxon-name-part taxon-name-part-type="genus" reg="Serratosagitta">Serratosagitta</tp:taxon-name-part><tp:taxon-name-part taxon-name-part-type="species" reg="pacifica">pacifica</tp:taxon-name-part></tp:taxon-name></italic><bold>D</bold><italic><tp:taxon-name><tp:taxon-name-part taxon-name-part-type="genus" reg="Flaccisagitta">Flaccisagitta</tp:taxon-name-part><tp:taxon-name-part taxon-name-part-type="species" reg="enflata">enflata</tp:taxon-name-part></tp:taxon-name></italic>.</p></caption><graphic xmlns:xlink="http://www.w3.org/1999/xlink" xlink:href="zookeys-1106-165_article-80184__-g010.jpg" position="float" orientation="portrait" xlink:type="simple" id="oo_704194.jpg"><uri content-type="original_file" xlink:type="simple">https://binary.pensoft.net/fig/704194</uri></graphic></fig><fig id="F1" position="float" orientation="portrait"><object-id xmlns:xlink="http://www.w3.org/1999/xlink" content-type="doi" xlink:type="simple">10.3897/zookeys.1106.80184.figure1</object-id><object-id xmlns:xlink="http://www.w3.org/1999/xlink" content-type="arpha" xlink:type="simple">5562D972-0560-5AC5-AB8B-1E47E5EE62FA</object-id><label>Figure 1.</label><caption><p>Sampling stations in Korean waters. Empty circles, sampling stations; filled circles, the stations where the chaetognaths were secured.</p></caption><graphic xmlns:xlink="http://www.w3.org/1999/xlink" xlink:href="zookeys-1106-165_article-80184__-g001.jpg" position="float" orientation="portrait" xlink:type="simple" id="oo_704185.jpg"><uri content-type="original_file" xlink:type="simple">https://binary.pensoft.net/fig/704185</uri></graphic></fig></tp:treatment-sec><ref-list><ref id="B80"><mixed-citation xmlns:xlink="http://www.w3.org/1999/xlink" xlink:type="simple"><person-group><name name-style="western"><surname>Srinivasan</surname><given-names>M</given-names></name></person-group> (<year>1979</year>) <article-title>Taxonomy and Ecology of <tp:taxon-name><tp:taxon-name-part taxon-name-part-type="phylum">Chaetognatha</tp:taxon-name-part></tp:taxon-name> of the west coast of India in relation to their role as indicator organisms of water masses. Zoological Survey of India.</article-title><source>Technical Monograph</source><volume>3</volume>: <fpage>1</fpage>–<lpage>47</lpage>.</mixed-citation></ref><ref id="B25"><mixed-citation xmlns:xlink="http://www.w3.org/1999/xlink" xlink:type="simple"><person-group><name name-style="western"><surname>Fowler</surname><given-names>GH</given-names></name></person-group> (<year>1906</year>) <article-title>The <tp:taxon-name><tp:taxon-name-part taxon-name-part-type="phylum">Chaetognatha</tp:taxon-name-part></tp:taxon-name> of the Siboga Expedition. Siboga-Esped., Mon. xxi. 1907. <tp:taxon-name><tp:taxon-name-part taxon-name-part-type="phylum">Chaetognatha</tp:taxon-name-part></tp:taxon-name>.</article-title><source>National Antarctic Expedition Natural History</source><volume>3</volume>: <fpage>991</fpage>–<lpage>996</lpage>.</mixed-citation></ref><ref id="B75"><mixed-citation xmlns:xlink="http://www.w3.org/1999/xlink" xlink:type="simple"><person-group><name name-style="western"><surname>Ritter-Záhony</surname><given-names>R</given-names></name></person-group> (<year>1909</year>) Die Chaetognathen der Gazelle-Expedition. Zoologischer Anzeiger 34(26): е5.</mixed-citation></ref><ref id="B48"><mixed-citation xmlns:xlink="http://www.w3.org/1999/xlink" xlink:type="simple"><person-group><name name-style="western"><surname>Michael</surname><given-names>E</given-names></name></person-group> (<year>1919</year>) <article-title>Report on the <tp:taxon-name><tp:taxon-name-part taxon-name-part-type="phylum">Chaetognatha</tp:taxon-name-part></tp:taxon-name> collected by the United States fisheries steamer “Albatross” during the Philippine expedition, 1907–1910 (Vol. 1).</article-title><source>Bulletin - United States National Museum</source><volume>1</volume>(<issue>4</issue>): <fpage>235</fpage>–<lpage>277</lpage>. <ext-link xlink:type="simple" ext-link-type="doi" xlink:href="10.5962/bhl.title.17878">https://doi.org/10.5962/bhl.title.17878</ext-link></mixed-citation></ref><ref id="B13"><mixed-citation xmlns:xlink="http://www.w3.org/1999/xlink" xlink:type="simple"><person-group><name name-style="western"><surname>Burfield</surname><given-names>ST</given-names></name><name name-style="western"><surname>Harvey</surname><given-names>EJW</given-names></name></person-group> (<year>1926</year>) <article-title>No. V.-The Chætognatha of the “Sealark” Expedition. Transactions of the Linnean Society of London. 2<sup>nd</sup> Series.</article-title><source>Zoology (Jena, Germany)</source><volume>19</volume>(<issue>1</issue>): <fpage>93</fpage>–<lpage>119</lpage>. <ext-link xlink:type="simple" ext-link-type="doi" xlink:href="10.1111/j.1096-3642.1926.tb00543.x">https://doi.org/10.1111/j.1096-3642.1926.tb00543.x</ext-link></mixed-citation></ref><ref id="B67"><mixed-citation xmlns:xlink="http://www.w3.org/1999/xlink" xlink:type="simple"><person-group><name name-style="western"><surname>Pierce</surname><given-names>EL</given-names></name></person-group> (<year>1951</year>) <article-title>The <tp:taxon-name><tp:taxon-name-part taxon-name-part-type="phylum">Chaetognatha</tp:taxon-name-part></tp:taxon-name> of the west coast of Florida.</article-title><source>The Biological Bulletin</source><volume>100</volume>(<issue>3</issue>): <fpage>206</fpage>–<lpage>228</lpage>. <ext-link xlink:type="simple" ext-link-type="doi" xlink:href="10.2307/1538532">https://doi.org/10.2307/1538532</ext-link></mixed-citation></ref><ref id="B4"><mixed-citation xmlns:xlink="http://www.w3.org/1999/xlink" xlink:type="simple"><person-group><name name-style="western"><surname>Alvariño</surname><given-names>A</given-names></name></person-group> (<year>1967</year>) <source>The <tp:taxon-name><tp:taxon-name-part taxon-name-part-type="phylum">Chaetognatha</tp:taxon-name-part></tp:taxon-name> of the NAGA Expedition (1959–1961): In the South China Sea and the Gulf of Thailand (Vol. 4).</source><publisher-name>University of California</publisher-name>, <publisher-loc>Scripps Institution of Oceanography</publisher-loc>, <size units="page">197 pp</size>.</mixed-citation></ref><ref id="B49"><mixed-citation xmlns:xlink="http://www.w3.org/1999/xlink" xlink:type="simple"><person-group><name name-style="western"><surname>Michel</surname><given-names>HB</given-names></name></person-group> (<year>1984</year>) <tp:taxon-name><tp:taxon-name-part taxon-name-part-type="phylum">Chaetognatha</tp:taxon-name-part></tp:taxon-name> of the Caribbean Sea and adjacent areas (Vol. 15). National Oceanic and Atmospheric Administration. Technical Report of National Marine Fisheries Service 15: е25.</mixed-citation></ref><ref id="B70"><mixed-citation xmlns:xlink="http://www.w3.org/1999/xlink" xlink:type="simple"><person-group><name name-style="western"><surname>Pierrot-Bults</surname><given-names>AC</given-names></name><name name-style="western"><surname>Nair</surname><given-names>VR</given-names></name></person-group> (<year>1991</year>) <article-title>Distribution patterns in <tp:taxon-name><tp:taxon-name-part taxon-name-part-type="phylum">Chaetognatha</tp:taxon-name-part></tp:taxon-name>.</article-title> In: <person-group><name name-style="western"><surname>Bone</surname><given-names>Q</given-names></name><name name-style="western"><surname>Kapp</surname><given-names>H</given-names></name><name name-style="western"><surname>Pierrot-Bults</surname><given-names>AC</given-names></name></person-group> (<role>Eds</role>) <issue-title>The Biology of the Chaetognaths.</issue-title><source>Oxford Science Publications, New York</source>, <fpage>86</fpage>–<lpage>116</lpage>.</mixed-citation></ref><ref id="B59"><mixed-citation xmlns:xlink="http://www.w3.org/1999/xlink" xlink:type="simple"><person-group><name name-style="western"><surname>Ohnishi</surname><given-names>T</given-names></name><name name-style="western"><surname>Ueda</surname><given-names>H</given-names></name><name name-style="western"><surname>Kuroda</surname><given-names>K</given-names></name></person-group> (<year>2014</year>) <article-title>Community structure and spatial distribution of chaetognaths in Tosa Bay on the temperate Kuroshio coast of Japan.</article-title><source>Plankton &amp; Benthos Research</source><volume>9</volume>(<issue>3</issue>): <fpage>176</fpage>–<lpage>187</lpage>. <ext-link xlink:type="simple" ext-link-type="doi" xlink:href="10.3800/pbr.9.176">https://doi.org/10.3800/pbr.9.176</ext-link></mixed-citation></ref><ref id="B61"><mixed-citation xmlns:xlink="http://www.w3.org/1999/xlink" xlink:type="simple"><person-group><name name-style="western"><surname>Park</surname><given-names>JS</given-names></name></person-group> (<year>1970</year>) The chaetognaths of Korean waters. PhD Thesis, Pukyong National University, Busan, South Korea.</mixed-citation></ref><ref id="B54"><mixed-citation xmlns:xlink="http://www.w3.org/1999/xlink" xlink:type="simple"><person-group><name name-style="western"><surname>Nagasawa</surname><given-names>S</given-names></name></person-group> (<year>1976</year>) <article-title>Identification of young chaetognaths based on the characteristics of eyes and pigmented regions.</article-title><source>Bulletin of the Plankton Society of Japan</source><volume>23</volume>: <fpage>96</fpage>–<lpage>106</lpage>.</mixed-citation></ref></ref-list></tp:taxon-treatment>
