# Supplementary material for: ﻿Taxonomic reassessment of chaetognaths (Chaetognatha, Sagittoidea, Aphragmophora) from Korean waters
Source: Zookeys. 2022 Jun 21;1106:165–211. doi: 10.3897/zookeys.1106.80184 (PMC9848744; doi:10.3897/zookeys.1106.80184)
Supplement: XML Treatment for Flaccisagitta hexaptera [file zookeys.1106.80184-treatment15.xml]

<!DOCTYPE tp:taxon-treatment
  PUBLIC "-//TaxonX//DTD Taxonomic Treatment Publishing DTD v0 20100105//EN" "tax-treatment-NSO.dtd">
<tp:taxon-treatment xmlns:tp="http://www.plazi.org/taxpub"><tp:treatment-meta><kwd-group><label>Taxon classification</label><kwd>
                <named-content content-type="kingdom">Animalia</named-content>
              </kwd><kwd>
                <named-content content-type="order"> Aphragmophora</named-content>
              </kwd><kwd>
                <named-content content-type="family">Sagittidae</named-content>
              </kwd></kwd-group><mixed-citation publication-type="journal"><person-group><name><surname>Choo</surname><given-names>Seohwi</given-names></name><name><surname>Jeong</surname><given-names>Man-Ki</given-names></name><name><surname>Soh</surname><given-names>Ho Young</given-names></name></person-group><article-title>﻿Taxonomic reassessment of chaetognaths (<tp:taxon-name><tp:taxon-name-part taxon-name-part-type="phylum">Chaetognatha</tp:taxon-name-part></tp:taxon-name>, <tp:taxon-name><tp:taxon-name-part taxon-name-part-type="class">Sagittoidea</tp:taxon-name-part></tp:taxon-name>, <tp:taxon-name><tp:taxon-name-part taxon-name-part-type="order">Aphragmophora</tp:taxon-name-part></tp:taxon-name>) from Korean waters</article-title><source>Zookeys</source><day>21</day><month>06</month><year>2022</year><volume>1106</volume><fpage>165</fpage><lpage>211</lpage><pub-id pub-id-type="doi">10.3897/zookeys.1106.80184</pub-id></mixed-citation></tp:treatment-meta><tp:nomenclature><label>﻿</label><tp:taxon-name>
              <object-id xmlns:xlink="http://www.w3.org/1999/xlink" content-type="arpha" xlink:type="simple">BE8140D1-5EDD-51BA-AD65-4C0A9365252E</object-id>
              <tp:taxon-name-part taxon-name-part-type="genus" reg="Flaccisagitta">Flaccisagitta</tp:taxon-name-part>
              <tp:taxon-name-part taxon-name-part-type="species" reg="hexaptera">hexaptera</tp:taxon-name-part>
            </tp:taxon-name><tp:taxon-authority>(d’Orbigny, 1836)</tp:taxon-authority><xref ref-type="fig" rid="F15">Fig. 15A–E</xref><tp:nomenclature-citation-list><tp:nomenclature-citation><tp:taxon-name>
                  <tp:taxon-name-part taxon-name-part-type="genus" reg="Sagitta">Sagitta</tp:taxon-name-part>
                  <tp:taxon-name-part taxon-name-part-type="species" reg="hexaptera">hexaptera</tp:taxon-name-part>
                </tp:taxon-name><comment>: Conant, 1896: 213 p.; <xref ref-type="bibr" rid="B1">Aida 1897</xref>: 14 p., fig. 3; <xref ref-type="bibr" rid="B25">Fowler 1906</xref>: 70 p., figs 30–33; <xref ref-type="bibr" rid="B74">Ritter-Záhony 1908</xref>: 9–10 p., figs 3, 3A, 3B; <xref ref-type="bibr" rid="B75">Ritter-Záhony 1909</xref>: 789–790 p.; <xref ref-type="bibr" rid="B77">Ritter-Záhony 1911</xref>: 2–3 p.; <xref ref-type="bibr" rid="B13">Burfield and Harvey 1926</xref>: 95–96 p., figs 6–9; <xref ref-type="bibr" rid="B88">Tokioka 1959</xref>: 382–383 p., fig. 21; <xref ref-type="bibr" rid="B4">Alvariño 1967</xref>: 27–29 p., fig. 16A–I; <xref ref-type="bibr" rid="B80">Srinivasan 1979</xref>: 14–16 p., fig. 7A–G; <xref ref-type="bibr" rid="B49">Michel 1984</xref>: 21p., fig. 25.</comment></tp:nomenclature-citation><tp:nomenclature-citation><tp:taxon-name>
                  <tp:taxon-name-part taxon-name-part-type="genus" reg="Flaccisagitta">Flaccisagitta</tp:taxon-name-part>
                  <tp:taxon-name-part taxon-name-part-type="species" reg="hexaptera">hexaptera</tp:taxon-name-part>
                </tp:taxon-name><comment>: McLelland, 1989: 159–160 p., figs 7B, C and 12A.</comment></tp:nomenclature-citation></tp:nomenclature-citation-list></tp:nomenclature><tp:treatment-sec sec-type="material" id="SECID0EPHCI"><title>Material examined.</title><p>Korea Strait (<named-content xmlns:xlink="http://www.w3.org/1999/xlink" content-type="dwc:verbatimCoordinates" xlink:type="simple"><named-content content-type="geo-json" specific-use="{&#34;type&#34;:&#34;Point&#34;,&#34;coordinates&#34;:[127.910000,33.408400]}" id="NCID0EYHCI" xlink:type="simple">33°24.504'N, 127°54.600'E</named-content></named-content>), 0–50 m depth, oblique towing with MOCNESS, Nov 2019, <named-content xmlns:xlink="http://www.w3.org/1999/xlink" content-type="dwc:institutional_code" xlink:title="National Institute of Biological Resources" xlink:href="http://grbio.org/institution/national-institute-biological-resources-0" xlink:type="simple">NIBR</named-content>IV0000895298 (one specimen).</p></tp:treatment-sec><tp:treatment-sec sec-type="description" id="SECID0E4HCI"><title>Description.</title><p>Total body length ranged between 15 and 49 mm. Tail 19–24% of body length. Hooks 4–11. Anterior teeth 2–4 and posterior teeth 2–9, respectively. Large and translucent body (Fig. <xref ref-type="fig" rid="F15">15</xref>). Intestinal diverticula absent (Fig. <xref ref-type="fig" rid="F15">15B</xref>). Collarette absent (Fig. <xref ref-type="fig" rid="F15">15A</xref>). Eyes “D” shaped with “T” shaped eye pigments (Fig. <xref ref-type="fig" rid="F15">15B</xref>). Anterior fins short, beginning at middle of body between ventral ganglion and caudal septum, round-shaped and partially rayed (Fig. <xref ref-type="fig" rid="F15">15A, D</xref>). Posterior fins well-separated from anterior fins and partially rayed (Fig. <xref ref-type="fig" rid="F15">15A, E</xref>). Caudal fin roundish triangular-shaped and completely rayed (Fig. <xref ref-type="fig" rid="F15">15A, C</xref>). Seminal vesicles spherical with anterolateral edge opening (Fig. <xref ref-type="fig" rid="F15">15C</xref>). Seminal vesicle touching or close to tail fin and well-separated from lateral fins (Fig. <xref ref-type="fig" rid="F15">15C</xref>). Eggs reaching forward end of anterior fins. Corona ciliata beginning in front of eyes and reaching neck (Fig. <xref ref-type="fig" rid="F15">15B</xref>).</p><fig id="F15" position="float" orientation="portrait"><object-id xmlns:xlink="http://www.w3.org/1999/xlink" content-type="doi" xlink:type="simple">10.3897/zookeys.1106.80184.figure15</object-id><object-id xmlns:xlink="http://www.w3.org/1999/xlink" content-type="arpha" xlink:type="simple">4A80CF98-9912-5709-A79C-5C6A8F30989D</object-id><label>Figure 15.</label><caption><p><bold>A</bold><italic><tp:taxon-name><tp:taxon-name-part taxon-name-part-type="genus" reg="Flaccisagitta">Flaccisagitta</tp:taxon-name-part><tp:taxon-name-part taxon-name-part-type="species" reg="hexaptera">hexaptera</tp:taxon-name-part></tp:taxon-name></italic> (dorsal view) <bold>B</bold> head <bold>C</bold> tail <bold>D</bold> anterior fin <bold>E</bold> posterior fin. Abbreviations: <abbrev xmlns:xlink="http://www.w3.org/1999/xlink" xlink:title="anterior fin" id="ABBRID0EIKCI" xlink:type="simple">AF</abbrev> = anterior fin; <abbrev xmlns:xlink="http://www.w3.org/1999/xlink" xlink:title="corona ciliata" id="ABBRID0EMKCI" xlink:type="simple">CC</abbrev> = corona ciliata; E = eye; <abbrev xmlns:xlink="http://www.w3.org/1999/xlink" xlink:title="intestine" id="ABBRID0EQKCI" xlink:type="simple">IN</abbrev> = intestine; <abbrev xmlns:xlink="http://www.w3.org/1999/xlink" xlink:title="posterior fin" id="ABBRID0EUKCI" xlink:type="simple">PF</abbrev> = posterior fin; <abbrev xmlns:xlink="http://www.w3.org/1999/xlink" xlink:title="seminal vesicle" id="ABBRID0EYKCI" xlink:type="simple">SV</abbrev> = seminal vesicle.</p></caption><graphic xmlns:xlink="http://www.w3.org/1999/xlink" xlink:href="zookeys-1106-165_article-80184__-g015.jpg" position="float" orientation="portrait" xlink:type="simple" id="oo_704199.jpg"><uri content-type="original_file" xlink:type="simple">https://binary.pensoft.net/fig/704199</uri></graphic></fig></tp:treatment-sec><tp:treatment-sec sec-type="distribution" id="SECID0EBLCI"><title>Distribution.</title><p>This cosmopolitan species is found in the epipelagic (0–200 m depth) and mesopelagic zones (200–500 m depth) of the Pacific, Indian and Atlantic Oceans (<xref ref-type="bibr" rid="B70">Pierrot-Bults and Nair 1991</xref>), in the Indian coast (<xref ref-type="bibr" rid="B28">George 1952</xref>), the Tosa Bay in Japan (<xref ref-type="bibr" rid="B59">Ohnishi et al. 2014</xref>), the Korea Strait and south of East Sea (<xref ref-type="bibr" rid="B61">Park 1970</xref>). In this study, it was found in the epipelagic zone (0–50 m depth) of the Korea Strait (Fig. <xref ref-type="fig" rid="F1">1</xref>: station KS07).</p></tp:treatment-sec><tp:treatment-sec sec-type="ecology" id="SECID0E2LCI"><title>Ecology.</title><p>This species is considered as an indicator species of the Kuroshio warm current and fully-grown adults inhabit depths of &lt; 200 m (<xref ref-type="bibr" rid="B61">Park 1970</xref>). In this study, individuals under Stage 3 were mainly found between the Jeju Straits (0–100 m depth). The temperature range in the sampling stations was 16.52–20.57 °C and salinity range was 34.48–34.61 psu.</p></tp:treatment-sec><tp:treatment-sec sec-type="remarks" id="SECID0EFMCI"><title>Remarks.</title><p>Though mainly immature individuals were reported in previous studies from Korea, in this study, adults longer than 40 mm were collected for the first time. The Korean species was consistent with those found in previous studies by <xref ref-type="bibr" rid="B4">Alvariño (1967)</xref> and <xref ref-type="bibr" rid="B49">Michel (1984)</xref> in terms of body size, length and shape of the egg, presence of small and round anterior fins in the middle of the body and the absence of bridge connecting the anterior and posterior fins. As the adult <italic><tp:taxon-name><tp:taxon-name-part taxon-name-part-type="genus" reg="Flaccisagitta">Flaccisagitta</tp:taxon-name-part><tp:taxon-name-part taxon-name-part-type="species" reg="hexaptera">hexaptera</tp:taxon-name-part></tp:taxon-name></italic> is large (&gt; 20 mm), it can be difficult to distinguish the adult <italic><tp:taxon-name><tp:taxon-name-part taxon-name-part-type="genus" reg="Flaccisagitta">Flaccisagitta</tp:taxon-name-part><tp:taxon-name-part taxon-name-part-type="species" reg="enflata">enflata</tp:taxon-name-part></tp:taxon-name></italic> from the immature <italic><tp:taxon-name><tp:taxon-name-part taxon-name-part-type="genus" reg="Flaccisagitta">F.</tp:taxon-name-part><tp:taxon-name-part taxon-name-part-type="species" reg="hexaptera">hexaptera</tp:taxon-name-part></tp:taxon-name></italic>. However, it is possible when noting that the eggs of <italic><tp:taxon-name><tp:taxon-name-part taxon-name-part-type="genus" reg="Flaccisagitta">F.</tp:taxon-name-part><tp:taxon-name-part taxon-name-part-type="species" reg="hexaptera">hexaptera</tp:taxon-name-part></tp:taxon-name></italic> are long and thin, whereas those of <italic><tp:taxon-name><tp:taxon-name-part taxon-name-part-type="genus" reg="Flaccisagitta">F.</tp:taxon-name-part><tp:taxon-name-part taxon-name-part-type="species" reg="enflata">enflata</tp:taxon-name-part></tp:taxon-name></italic> are large and short. Another feature relevant for the diagnosis of <italic><tp:taxon-name><tp:taxon-name-part taxon-name-part-type="genus" reg="Flaccisagitta">F.</tp:taxon-name-part><tp:taxon-name-part taxon-name-part-type="species" reg="hexaptera">hexaptera</tp:taxon-name-part></tp:taxon-name></italic> is the number of conspicuous anterior teeth which never exceed four, while it is eight in <italic><tp:taxon-name><tp:taxon-name-part taxon-name-part-type="genus" reg="Flaccisagitta">F.</tp:taxon-name-part><tp:taxon-name-part taxon-name-part-type="species" reg="enflata">enflata</tp:taxon-name-part></tp:taxon-name></italic>. No specific pattern was observed through <abbrev xmlns:xlink="http://www.w3.org/1999/xlink" xlink:title="Chlorazol black E" id="ABBRID0EAPCI" xlink:type="simple">CBE</abbrev> staining on the body surface.</p></tp:treatment-sec><tp:treatment-sec><!--Section generated to contain objects referenced in tp:taxon-treatment.--><fig id="F1" position="float" orientation="portrait"><object-id xmlns:xlink="http://www.w3.org/1999/xlink" content-type="doi" xlink:type="simple">10.3897/zookeys.1106.80184.figure1</object-id><object-id xmlns:xlink="http://www.w3.org/1999/xlink" content-type="arpha" xlink:type="simple">5562D972-0560-5AC5-AB8B-1E47E5EE62FA</object-id><label>Figure 1.</label><caption><p>Sampling stations in Korean waters. Empty circles, sampling stations; filled circles, the stations where the chaetognaths were secured.</p></caption><graphic xmlns:xlink="http://www.w3.org/1999/xlink" xlink:href="zookeys-1106-165_article-80184__-g001.jpg" position="float" orientation="portrait" xlink:type="simple" id="oo_704185.jpg"><uri content-type="original_file" xlink:type="simple">https://binary.pensoft.net/fig/704185</uri></graphic></fig></tp:treatment-sec><ref-list><ref id="B1"><mixed-citation xmlns:xlink="http://www.w3.org/1999/xlink" xlink:type="simple"><person-group><name name-style="western"><surname>Aida</surname><given-names>T</given-names></name></person-group> (<year>1897</year>) <article-title>Chaetognaths of Misaki Harbor.</article-title><source>Annotationes Zoologicae Japonenses</source><volume>1</volume>: <fpage>13</fpage>–<lpage>21</lpage>.</mixed-citation></ref><ref id="B25"><mixed-citation xmlns:xlink="http://www.w3.org/1999/xlink" xlink:type="simple"><person-group><name name-style="western"><surname>Fowler</surname><given-names>GH</given-names></name></person-group> (<year>1906</year>) <article-title>The <tp:taxon-name><tp:taxon-name-part taxon-name-part-type="phylum">Chaetognatha</tp:taxon-name-part></tp:taxon-name> of the Siboga Expedition. Siboga-Esped., Mon. xxi. 1907. <tp:taxon-name><tp:taxon-name-part taxon-name-part-type="phylum">Chaetognatha</tp:taxon-name-part></tp:taxon-name>.</article-title><source>National Antarctic Expedition Natural History</source><volume>3</volume>: <fpage>991</fpage>–<lpage>996</lpage>.</mixed-citation></ref><ref id="B74"><mixed-citation xmlns:xlink="http://www.w3.org/1999/xlink" xlink:type="simple"><person-group><name name-style="western"><surname>Ritter-Záhony</surname><given-names>R</given-names></name></person-group> (<year>1908</year>) <article-title>Chätognathen (Vol. 14).</article-title><source>Denkschriften der Kaiserlichen Akademie der Wissenschaften</source><volume>84</volume>: <fpage>1</fpage>–<lpage>18</lpage>.</mixed-citation></ref><ref id="B75"><mixed-citation xmlns:xlink="http://www.w3.org/1999/xlink" xlink:type="simple"><person-group><name name-style="western"><surname>Ritter-Záhony</surname><given-names>R</given-names></name></person-group> (<year>1909</year>) Die Chaetognathen der Gazelle-Expedition. Zoologischer Anzeiger 34(26): е5.</mixed-citation></ref><ref id="B77"><mixed-citation xmlns:xlink="http://www.w3.org/1999/xlink" xlink:type="simple"><person-group><name name-style="western"><surname>Ritter-Záhony</surname><given-names>R</given-names></name></person-group> (<year>1911</year>) <article-title>Revision der Chaetognathan. Deutsche Sudpolar Expedition 1901–1903. Band 13, Zoologie 5. Hft.</article-title><volume>1</volume>: <fpage>1</fpage>–<lpage>72</lpage>.</mixed-citation></ref><ref id="B13"><mixed-citation xmlns:xlink="http://www.w3.org/1999/xlink" xlink:type="simple"><person-group><name name-style="western"><surname>Burfield</surname><given-names>ST</given-names></name><name name-style="western"><surname>Harvey</surname><given-names>EJW</given-names></name></person-group> (<year>1926</year>) <article-title>No. V.-The Chætognatha of the “Sealark” Expedition. Transactions of the Linnean Society of London. 2<sup>nd</sup> Series.</article-title><source>Zoology (Jena, Germany)</source><volume>19</volume>(<issue>1</issue>): <fpage>93</fpage>–<lpage>119</lpage>. <ext-link xlink:type="simple" ext-link-type="doi" xlink:href="10.1111/j.1096-3642.1926.tb00543.x">https://doi.org/10.1111/j.1096-3642.1926.tb00543.x</ext-link></mixed-citation></ref><ref id="B88"><mixed-citation xmlns:xlink="http://www.w3.org/1999/xlink" xlink:type="simple"><person-group><name name-style="western"><surname>Tokioka</surname><given-names>T</given-names></name></person-group> (<year>1959</year>) <article-title>Observations on the taxonomy and distribution of chaetognaths of the North Pacific.</article-title><source>Publications of the Seto Marine Biological Laboratory</source><volume>7</volume>(<issue>3</issue>): <fpage>349</fpage>–<lpage>456</lpage>. <ext-link xlink:type="simple" ext-link-type="doi" xlink:href="10.5134/174631">https://doi.org/10.5134/174631</ext-link></mixed-citation></ref><ref id="B4"><mixed-citation xmlns:xlink="http://www.w3.org/1999/xlink" xlink:type="simple"><person-group><name name-style="western"><surname>Alvariño</surname><given-names>A</given-names></name></person-group> (<year>1967</year>) <source>The <tp:taxon-name><tp:taxon-name-part taxon-name-part-type="phylum">Chaetognatha</tp:taxon-name-part></tp:taxon-name> of the NAGA Expedition (1959–1961): In the South China Sea and the Gulf of Thailand (Vol. 4).</source><publisher-name>University of California</publisher-name>, <publisher-loc>Scripps Institution of Oceanography</publisher-loc>, <size units="page">197 pp</size>.</mixed-citation></ref><ref id="B80"><mixed-citation xmlns:xlink="http://www.w3.org/1999/xlink" xlink:type="simple"><person-group><name name-style="western"><surname>Srinivasan</surname><given-names>M</given-names></name></person-group> (<year>1979</year>) <article-title>Taxonomy and Ecology of <tp:taxon-name><tp:taxon-name-part taxon-name-part-type="phylum">Chaetognatha</tp:taxon-name-part></tp:taxon-name> of the west coast of India in relation to their role as indicator organisms of water masses. Zoological Survey of India.</article-title><source>Technical Monograph</source><volume>3</volume>: <fpage>1</fpage>–<lpage>47</lpage>.</mixed-citation></ref><ref id="B49"><mixed-citation xmlns:xlink="http://www.w3.org/1999/xlink" xlink:type="simple"><person-group><name name-style="western"><surname>Michel</surname><given-names>HB</given-names></name></person-group> (<year>1984</year>) <tp:taxon-name><tp:taxon-name-part taxon-name-part-type="phylum">Chaetognatha</tp:taxon-name-part></tp:taxon-name> of the Caribbean Sea and adjacent areas (Vol. 15). National Oceanic and Atmospheric Administration. Technical Report of National Marine Fisheries Service 15: е25.</mixed-citation></ref><ref id="B70"><mixed-citation xmlns:xlink="http://www.w3.org/1999/xlink" xlink:type="simple"><person-group><name name-style="western"><surname>Pierrot-Bults</surname><given-names>AC</given-names></name><name name-style="western"><surname>Nair</surname><given-names>VR</given-names></name></person-group> (<year>1991</year>) <article-title>Distribution patterns in <tp:taxon-name><tp:taxon-name-part taxon-name-part-type="phylum">Chaetognatha</tp:taxon-name-part></tp:taxon-name>.</article-title> In: <person-group><name name-style="western"><surname>Bone</surname><given-names>Q</given-names></name><name name-style="western"><surname>Kapp</surname><given-names>H</given-names></name><name name-style="western"><surname>Pierrot-Bults</surname><given-names>AC</given-names></name></person-group> (<role>Eds</role>) <issue-title>The Biology of the Chaetognaths.</issue-title><source>Oxford Science Publications, New York</source>, <fpage>86</fpage>–<lpage>116</lpage>.</mixed-citation></ref><ref id="B28"><mixed-citation xmlns:xlink="http://www.w3.org/1999/xlink" xlink:type="simple"><person-group><name name-style="western"><surname>George</surname><given-names>PC</given-names></name></person-group> (<year>1952</year>) <article-title>A systematic account of the chaetognatha of the Indian coastal waters, with observations on their seasonal fluctuations along the Malabar Coast.</article-title><source>Proceedings of the National Institute of Sciences of India</source><volume>18</volume>(<issue>6</issue>): <fpage>657</fpage>–<lpage>689</lpage>.</mixed-citation></ref><ref id="B59"><mixed-citation xmlns:xlink="http://www.w3.org/1999/xlink" xlink:type="simple"><person-group><name name-style="western"><surname>Ohnishi</surname><given-names>T</given-names></name><name name-style="western"><surname>Ueda</surname><given-names>H</given-names></name><name name-style="western"><surname>Kuroda</surname><given-names>K</given-names></name></person-group> (<year>2014</year>) <article-title>Community structure and spatial distribution of chaetognaths in Tosa Bay on the temperate Kuroshio coast of Japan.</article-title><source>Plankton &amp; Benthos Research</source><volume>9</volume>(<issue>3</issue>): <fpage>176</fpage>–<lpage>187</lpage>. <ext-link xlink:type="simple" ext-link-type="doi" xlink:href="10.3800/pbr.9.176">https://doi.org/10.3800/pbr.9.176</ext-link></mixed-citation></ref><ref id="B61"><mixed-citation xmlns:xlink="http://www.w3.org/1999/xlink" xlink:type="simple"><person-group><name name-style="western"><surname>Park</surname><given-names>JS</given-names></name></person-group> (<year>1970</year>) The chaetognaths of Korean waters. PhD Thesis, Pukyong National University, Busan, South Korea.</mixed-citation></ref></ref-list></tp:taxon-treatment>
