# Supplementary material for: ﻿Taxonomic reassessment of chaetognaths (Chaetognatha, Sagittoidea, Aphragmophora) from Korean waters
Source: Zookeys. 2022 Jun 21;1106:165–211. doi: 10.3897/zookeys.1106.80184 (PMC9848744; doi:10.3897/zookeys.1106.80184)
Supplement: XML Treatment for Parasagitta elegans [file zookeys.1106.80184-treatment19.xml]

<!DOCTYPE tp:taxon-treatment
  PUBLIC "-//TaxonX//DTD Taxonomic Treatment Publishing DTD v0 20100105//EN" "tax-treatment-NSO.dtd">
<tp:taxon-treatment xmlns:tp="http://www.plazi.org/taxpub"><tp:treatment-meta><kwd-group><label>Taxon classification</label><kwd>
                <named-content content-type="kingdom">Animalia</named-content>
              </kwd><kwd>
                <named-content content-type="order"> Aphragmophora</named-content>
              </kwd><kwd>
                <named-content content-type="family">Sagittidae</named-content>
              </kwd></kwd-group><mixed-citation publication-type="journal"><person-group><name><surname>Choo</surname><given-names>Seohwi</given-names></name><name><surname>Jeong</surname><given-names>Man-Ki</given-names></name><name><surname>Soh</surname><given-names>Ho Young</given-names></name></person-group><article-title>﻿Taxonomic reassessment of chaetognaths (<tp:taxon-name><tp:taxon-name-part taxon-name-part-type="phylum">Chaetognatha</tp:taxon-name-part></tp:taxon-name>, <tp:taxon-name><tp:taxon-name-part taxon-name-part-type="class">Sagittoidea</tp:taxon-name-part></tp:taxon-name>, <tp:taxon-name><tp:taxon-name-part taxon-name-part-type="order">Aphragmophora</tp:taxon-name-part></tp:taxon-name>) from Korean waters</article-title><source>Zookeys</source><day>21</day><month>06</month><year>2022</year><volume>1106</volume><fpage>165</fpage><lpage>211</lpage><pub-id pub-id-type="doi">10.3897/zookeys.1106.80184</pub-id></mixed-citation></tp:treatment-meta><tp:nomenclature><label>﻿</label><tp:taxon-name>
              <object-id xmlns:xlink="http://www.w3.org/1999/xlink" content-type="arpha" xlink:type="simple">E3E44616-BFA9-5AF6-9B3B-402BF57B6763</object-id>
              <tp:taxon-name-part taxon-name-part-type="genus" reg="Parasagitta">Parasagitta</tp:taxon-name-part>
              <tp:taxon-name-part taxon-name-part-type="species" reg="elegans">elegans</tp:taxon-name-part>
            </tp:taxon-name><tp:taxon-authority>(Verrill, 1873)</tp:taxon-authority><xref ref-type="fig" rid="F17">Fig. 17A–E</xref><tp:nomenclature-citation-list><tp:nomenclature-citation><tp:taxon-name>
                  <tp:taxon-name-part taxon-name-part-type="genus" reg="Sagitta">Sagitta</tp:taxon-name-part>
                  <tp:taxon-name-part taxon-name-part-type="species" reg="elegans">elegans</tp:taxon-name-part>
                </tp:taxon-name><comment>: Verrill, 1873: 332–333 p.; <xref ref-type="bibr" rid="B18">Conant 1896</xref>: 211–212 p.; <xref ref-type="bibr" rid="B25">Fowler 1906</xref>: 31–32 p.; <xref ref-type="bibr" rid="B41">Lea 1955</xref>: 22–28 p., plate 3.</comment></tp:nomenclature-citation></tp:nomenclature-citation-list></tp:nomenclature><tp:treatment-sec sec-type="material" id="SECID0ED5CI"><title>Material examined.</title><p>East Sea (<named-content xmlns:xlink="http://www.w3.org/1999/xlink" content-type="dwc:verbatimCoordinates" xlink:type="simple"><named-content content-type="geo-json" specific-use="{&#34;type&#34;:&#34;Point&#34;,&#34;coordinates&#34;:[131.243300,37.553300]}" id="NCID0EM5CI" xlink:type="simple">37°33.198'N, 131°14.598'E</named-content></named-content>), 0–100 m depth, oblique towing with conical net, Feb 2020, <named-content xmlns:xlink="http://www.w3.org/1999/xlink" content-type="dwc:institutional_code" xlink:title="National Institute of Biological Resources" xlink:href="http://grbio.org/institution/national-institute-biological-resources-0" xlink:type="simple">NIBR</named-content>IV0000895306 (five specimens).</p></tp:treatment-sec><tp:treatment-sec sec-type="description" id="SECID0ER5CI"><title>Description.</title><p>Total body length ranged between 32.5 and 37.0 mm. Tail 14.7–20.6% of body. Hooks 11–12. Anterior teeth 9–10 and posterior teeth 22–29, respectively. Rigid and opaque body (Fig. <xref ref-type="fig" rid="F17">17</xref>). Collarette absent (Fig. <xref ref-type="fig" rid="F17">17A</xref>). Intestinal diverticula present, but not obvious. Anterior fins 18.8% of body length. Anterior fins beginning at middle of ventral ganglion and partially rayed. Starting points of anterior fins 38.5% and ending points of anterior fins 57.5% of body length, respectively (Fig. <xref ref-type="fig" rid="F17">17D</xref>). Posterior fins 22.3% of body length and 1.2 times longer than anterior fins. Starting points of posterior fins 67.7% and ending points of posterior fins 88.7% of body length, respectively. Posterior fins well-separated from anterior fins (Fig. <xref ref-type="fig" rid="F17">17E</xref>). Seminal vesicles elongated (Fig. <xref ref-type="fig" rid="F17">17C</xref>). Caudal fin roundish triangular-shaped (Fig. <xref ref-type="fig" rid="F17">17C</xref>). Square eyes “+” shaped eye pigments (Fig. <xref ref-type="fig" rid="F17">17B</xref>). Corona ciliata beginning in front of eyes and expanding to anterior trunk (Fig. <xref ref-type="fig" rid="F17">17B</xref>).</p><fig id="F17" position="float" orientation="portrait"><object-id xmlns:xlink="http://www.w3.org/1999/xlink" content-type="doi" xlink:type="simple">10.3897/zookeys.1106.80184.figure17</object-id><object-id xmlns:xlink="http://www.w3.org/1999/xlink" content-type="arpha" xlink:type="simple">1C9895EE-A1C1-56A9-BF88-5DAEA27EAE58</object-id><label>Figure 17.</label><caption><p><bold>A</bold><italic><tp:taxon-name><tp:taxon-name-part taxon-name-part-type="genus" reg="Parasagitta">Parasagitta</tp:taxon-name-part><tp:taxon-name-part taxon-name-part-type="species" reg="elegans">elegans</tp:taxon-name-part></tp:taxon-name></italic> (dorsal view) <bold>B</bold> head <bold>C</bold> tail <bold>D</bold> anterior fin <bold>E</bold> posterior fin. Abbreviations: <abbrev xmlns:xlink="http://www.w3.org/1999/xlink" xlink:title="anterior fin" id="ABBRID0EUADI" xlink:type="simple">AF</abbrev> = anterior fin; E = eye; <abbrev xmlns:xlink="http://www.w3.org/1999/xlink" xlink:title="posterior fin" id="ABBRID0EYADI" xlink:type="simple">PF</abbrev> = posterior fin; <abbrev xmlns:xlink="http://www.w3.org/1999/xlink" xlink:title="seminal vesicle" id="ABBRID0E3ADI" xlink:type="simple">SV</abbrev> = seminal vesicle.</p></caption><graphic xmlns:xlink="http://www.w3.org/1999/xlink" xlink:href="zookeys-1106-165_article-80184__-g017.jpg" position="float" orientation="portrait" xlink:type="simple" id="oo_704201.jpg"><uri content-type="original_file" xlink:type="simple">https://binary.pensoft.net/fig/704201</uri></graphic></fig></tp:treatment-sec><tp:treatment-sec sec-type="distribution" id="SECID0EFBDI"><title>Distribution.</title><p>This species is found in the Epipelagic (0–200 m depth), mesopelagic (200–500 m depth) and bathypelagic zones (1000–2000 m depth) of the Pacific, Indian and Atlantic Oceans (<xref ref-type="bibr" rid="B83">Terazaki 1998</xref>; <xref ref-type="bibr" rid="B16">Choe and Deibel 2000</xref>) and the epipelagic and mesopelagic zones of the East Sea (<xref ref-type="bibr" rid="B61">Park 1970</xref>). In this study, it was found in the epipelagic zone (0–100 m depth) of the East Sea.</p></tp:treatment-sec><tp:treatment-sec sec-type="ecology" id="SECID0EXBDI"><title>Ecology.</title><p>A cold-water species, <italic><tp:taxon-name><tp:taxon-name-part taxon-name-part-type="genus" reg="Parasagitta">P.</tp:taxon-name-part><tp:taxon-name-part taxon-name-part-type="species" reg="elegans">elegans</tp:taxon-name-part></tp:taxon-name></italic> is mainly found in the northern part of the Pacific Ocean (<xref ref-type="bibr" rid="B6">Bieri 1959</xref>). The spawning season is winter and fully mature individuals are ≥ 30 mm in length (<xref ref-type="bibr" rid="B61">Park 1970</xref>). The temperature range in the sampling stations of this study was 8.20–11.97 °C and the salinity range was 34.11–34.20 psu.</p></tp:treatment-sec><tp:treatment-sec sec-type="remarks" id="SECID0EQCDI"><title>Remarks.</title><p>The absence of a rayless zone in the anterior and posterior fins and a collarette in anterior body and the presence of small seminal vesicles extending along the body in the Korean specimens of <italic><tp:taxon-name><tp:taxon-name-part taxon-name-part-type="genus" reg="Parasagitta">Parasagitta</tp:taxon-name-part><tp:taxon-name-part taxon-name-part-type="species" reg="elegans">elegans</tp:taxon-name-part></tp:taxon-name></italic> were consistent with previous records (<xref ref-type="bibr" rid="B15">Chihara and Murano 1997</xref>). Adult specimens (&gt; 40 mm) collected in this study had small intestinal diverticula. <abbrev xmlns:xlink="http://www.w3.org/1999/xlink" xlink:title="Chlorazol black E" id="ABBRID0EFDDI" xlink:type="simple">CBE</abbrev> staining showed a spot pattern dividing the centre from the head to the tail septum. We observed one specimen for <abbrev xmlns:xlink="http://www.w3.org/1999/xlink" xlink:title="Chlorazol black E" id="ABBRID0EJDDI" xlink:type="simple">CBE</abbrev> staining pattern: dorsomedian line small, 60 dots; dorsolateral line not observed due to damage; lateral line, 42 dots; receptors on the lateral fin not found; anterolateral receptors on the caudal fin, 2 dots; posterior receptors on the caudal fin not found.</p></tp:treatment-sec><ref-list><ref id="B18"><mixed-citation xmlns:xlink="http://www.w3.org/1999/xlink" xlink:type="simple"><person-group><name name-style="western"><surname>Conant</surname><given-names>FS</given-names></name></person-group> (<year>1896</year>) <article-title>XXXII. – Notes on the Chœtognaths.</article-title><source>Journal of Natural History</source><volume>18</volume>(<issue>105</issue>): <fpage>201</fpage>–<lpage>214</lpage>. <ext-link xlink:type="simple" ext-link-type="doi" xlink:href="10.1080/00222939608680443">https://doi.org/10.1080/00222939608680443</ext-link></mixed-citation></ref><ref id="B25"><mixed-citation xmlns:xlink="http://www.w3.org/1999/xlink" xlink:type="simple"><person-group><name name-style="western"><surname>Fowler</surname><given-names>GH</given-names></name></person-group> (<year>1906</year>) <article-title>The <tp:taxon-name><tp:taxon-name-part taxon-name-part-type="phylum">Chaetognatha</tp:taxon-name-part></tp:taxon-name> of the Siboga Expedition. Siboga-Esped., Mon. xxi. 1907. <tp:taxon-name><tp:taxon-name-part taxon-name-part-type="phylum">Chaetognatha</tp:taxon-name-part></tp:taxon-name>.</article-title><source>National Antarctic Expedition Natural History</source><volume>3</volume>: <fpage>991</fpage>–<lpage>996</lpage>.</mixed-citation></ref><ref id="B41"><mixed-citation xmlns:xlink="http://www.w3.org/1999/xlink" xlink:type="simple"><person-group><name name-style="western"><surname>Lea</surname><given-names>HE</given-names></name></person-group> (<year>1955</year>) <article-title>The chaetognaths of western Canadian coastal waters.</article-title><source>Journal of the Fisheries Board of Canada</source><volume>12</volume>(<issue>4</issue>): <fpage>593</fpage>–<lpage>617</lpage>. <ext-link xlink:type="simple" ext-link-type="doi" xlink:href="10.1139/f55-031">https://doi.org/10.1139/f55-031</ext-link></mixed-citation></ref><ref id="B83"><mixed-citation xmlns:xlink="http://www.w3.org/1999/xlink" xlink:type="simple"><person-group><name name-style="western"><surname>Terazaki</surname><given-names>M</given-names></name></person-group> (<year>1998</year>) <article-title>Life history, distribution, seasonal variability and feeding of the pelagic chaetognath <italic><tp:taxon-name><tp:taxon-name-part taxon-name-part-type="genus">Sagitta</tp:taxon-name-part><tp:taxon-name-part taxon-name-part-type="species">elegans</tp:taxon-name-part></tp:taxon-name></italic> in the Subarctic Pacific: A review.</article-title><source>Plankton Biology and Ecology</source><volume>45</volume>(<issue>1</issue>): <fpage>1</fpage>–<lpage>17</lpage>.</mixed-citation></ref><ref id="B16"><mixed-citation xmlns:xlink="http://www.w3.org/1999/xlink" xlink:type="simple"><person-group><name name-style="western"><surname>Choe</surname><given-names>N</given-names></name><name name-style="western"><surname>Deibel</surname><given-names>D</given-names></name></person-group> (<year>2000</year>) <article-title>Seasonal vertical distribution and population dynamics of the chaetognath <italic><tp:taxon-name><tp:taxon-name-part taxon-name-part-type="genus">Parasagitta</tp:taxon-name-part><tp:taxon-name-part taxon-name-part-type="species">elegans</tp:taxon-name-part></tp:taxon-name></italic> in the water column and hyperbenthic zone of Conception Bay, Newfoundland.</article-title><source>Marine Biology</source><volume>137</volume>(<issue>5</issue>): <fpage>847</fpage>–<lpage>856</lpage>. <ext-link xlink:type="simple" ext-link-type="doi" xlink:href="10.1007/s002270000413">https://doi.org/10.1007/s002270000413</ext-link></mixed-citation></ref><ref id="B61"><mixed-citation xmlns:xlink="http://www.w3.org/1999/xlink" xlink:type="simple"><person-group><name name-style="western"><surname>Park</surname><given-names>JS</given-names></name></person-group> (<year>1970</year>) The chaetognaths of Korean waters. PhD Thesis, Pukyong National University, Busan, South Korea.</mixed-citation></ref><ref id="B6"><mixed-citation xmlns:xlink="http://www.w3.org/1999/xlink" xlink:type="simple"><person-group><name name-style="western"><surname>Bieri</surname><given-names>R</given-names></name></person-group> (<year>1959</year>) <article-title>The Distribution of the Planktonic <tp:taxon-name><tp:taxon-name-part taxon-name-part-type="phylum">Chaetognatha</tp:taxon-name-part></tp:taxon-name> in the Pacific and their Relationship to the Water Masses 1.</article-title><source>Limnology and Oceanography</source><volume>4</volume>(<issue>1</issue>): <fpage>1</fpage>–<lpage>28</lpage>. <ext-link xlink:type="simple" ext-link-type="doi" xlink:href="10.4319/lo.1959.4.1.0001">https://doi.org/10.4319/lo.1959.4.1.0001</ext-link></mixed-citation></ref><ref id="B15"><mixed-citation xmlns:xlink="http://www.w3.org/1999/xlink" xlink:type="simple"><person-group><name name-style="western"><surname>Chihara</surname><given-names>M</given-names></name><name name-style="western"><surname>Murano</surname><given-names>M</given-names></name></person-group> (<year>1997</year>) An Illustrated Guide to Marine Plankton in Japan. Tokai University Press, 1571 pp.</mixed-citation></ref></ref-list></tp:taxon-treatment>
