# Supplementary material for: ﻿Taxonomic reassessment of chaetognaths (Chaetognatha, Sagittoidea, Aphragmophora) from Korean waters
Source: Zookeys. 2022 Jun 21;1106:165–211. doi: 10.3897/zookeys.1106.80184 (PMC9848744; doi:10.3897/zookeys.1106.80184)
Supplement: XML Treatment for Ferosagitta ferox [file zookeys.1106.80184-treatment21.xml]

<!DOCTYPE tp:taxon-treatment
  PUBLIC "-//TaxonX//DTD Taxonomic Treatment Publishing DTD v0 20100105//EN" "tax-treatment-NSO.dtd">
<tp:taxon-treatment xmlns:tp="http://www.plazi.org/taxpub"><tp:treatment-meta><kwd-group><label>Taxon classification</label><kwd>
                <named-content content-type="kingdom">Animalia</named-content>
              </kwd><kwd>
                <named-content content-type="order"> Aphragmophora</named-content>
              </kwd><kwd>
                <named-content content-type="family">Sagittidae</named-content>
              </kwd></kwd-group><mixed-citation publication-type="journal"><person-group><name><surname>Choo</surname><given-names>Seohwi</given-names></name><name><surname>Jeong</surname><given-names>Man-Ki</given-names></name><name><surname>Soh</surname><given-names>Ho Young</given-names></name></person-group><article-title>﻿Taxonomic reassessment of chaetognaths (<tp:taxon-name><tp:taxon-name-part taxon-name-part-type="phylum">Chaetognatha</tp:taxon-name-part></tp:taxon-name>, <tp:taxon-name><tp:taxon-name-part taxon-name-part-type="class">Sagittoidea</tp:taxon-name-part></tp:taxon-name>, <tp:taxon-name><tp:taxon-name-part taxon-name-part-type="order">Aphragmophora</tp:taxon-name-part></tp:taxon-name>) from Korean waters</article-title><source>Zookeys</source><day>21</day><month>06</month><year>2022</year><volume>1106</volume><fpage>165</fpage><lpage>211</lpage><pub-id pub-id-type="doi">10.3897/zookeys.1106.80184</pub-id></mixed-citation></tp:treatment-meta><tp:nomenclature><label>﻿</label><tp:taxon-name>
              <object-id xmlns:xlink="http://www.w3.org/1999/xlink" content-type="arpha" xlink:type="simple">F832560A-2D50-53EB-BD83-2E8D8248DBE8</object-id>
              <tp:taxon-name-part taxon-name-part-type="genus" reg="Ferosagitta">Ferosagitta</tp:taxon-name-part>
              <tp:taxon-name-part taxon-name-part-type="species" reg="ferox">ferox</tp:taxon-name-part>
            </tp:taxon-name><tp:taxon-authority>(Doncaster, 1902)</tp:taxon-authority><tp:nomenclature-citation-list><tp:nomenclature-citation><tp:taxon-name>
                  <tp:taxon-name-part taxon-name-part-type="genus" reg="Sagitta">Sagitta</tp:taxon-name-part>
                  <tp:taxon-name-part taxon-name-part-type="species" reg="ferox">ferox</tp:taxon-name-part>
                </tp:taxon-name><comment>: Doncaster, 1902: 212 p.; <xref ref-type="bibr" rid="B25">Fowler 1906</xref>: 10–11 p.; <xref ref-type="bibr" rid="B48">Michael 1919</xref>: 259–262 p., tables 14–15; <xref ref-type="bibr" rid="B88">Tokioka 1959</xref>: 353–358 p., tables 1–4, figs 1–3; <xref ref-type="bibr" rid="B3">Alvariño 1962</xref>: 189–190 p., tables 1–5, figs 6–10; <xref ref-type="bibr" rid="B4">Alvariño 1967</xref>: 66–67 p., table 11, figs 40–41; <xref ref-type="bibr" rid="B80">Srinivasan 1979</xref>: 13–14 p., fig. 6.</comment></tp:nomenclature-citation></tp:nomenclature-citation-list></tp:nomenclature><tp:treatment-sec sec-type="material" id="SECID0EBJDI"><title>Material examined.</title><p>Korea Strait (<named-content xmlns:xlink="http://www.w3.org/1999/xlink" content-type="dwc:verbatimCoordinates" xlink:type="simple"><named-content content-type="geo-json" specific-use="{&#34;type&#34;:&#34;Point&#34;,&#34;coordinates&#34;:[127.910000,33.408400]}" id="NCID0EKJDI" xlink:type="simple">33°24.504'N, 127°54.600'E</named-content></named-content>), 0–50 m depth, oblique towing with MOCNESS, May 2019 (one specimen).</p></tp:treatment-sec><tp:treatment-sec sec-type="description" id="SECID0EPJDI"><title>Description.</title><p>Broad head. Rigid and opaque body. Collarette present. Intestinal diverticula present. Grasping spines gently curved. Two rows of stout teeth arranged in comb shape. Two pairs of lateral fins partially rayed, anterior fins beginning at middle of ventral ganglion. Seminal vesicles oval-shaped with an anterior protruding part touching both lateral and caudal fins.</p></tp:treatment-sec><tp:treatment-sec sec-type="distribution" id="SECID0EUJDI"><title>Distribution.</title><p>This species is found in the epipelagic zone (0–200 m depth) of the Pacific and Indian Oceans (<xref ref-type="bibr" rid="B70">Pierrot-Bults and Nair 1991</xref>), the coast of Japan (Tosa Bay) (<xref ref-type="bibr" rid="B59">Ohnishi et al. 2014</xref>) and the epipelagic zone (0–100 m depth) of the Korea Strait (<xref ref-type="bibr" rid="B61">Park 1970</xref>). In this study, it was found in the epipelagic zone (0–100 m depth) in Korea Strait (Fig. <xref ref-type="fig" rid="F1">1</xref>, station KS07).</p></tp:treatment-sec><tp:treatment-sec sec-type="ecology" id="SECID0EKKDI"><title>Ecology.</title><p>This species inhabits the surface layer of the warm water and is mainly dominant in the Kuroshio Current of the Japanese waters (<xref ref-type="bibr" rid="B15">Chihara and Murano 1997</xref>). In this study, the temperature range in the sampling locations was 25.87–28.70 °C and the salinity range was 32.72–33.11 psu.</p></tp:treatment-sec><tp:treatment-sec sec-type="remarks" id="SECID0EUKDI"><title>Remarks.</title><p>Only immature individual was collected in this study. We easily distinguished <italic><tp:taxon-name><tp:taxon-name-part taxon-name-part-type="genus" reg="Ferosagitta">F.</tp:taxon-name-part><tp:taxon-name-part taxon-name-part-type="species" reg="ferox">ferox</tp:taxon-name-part></tp:taxon-name></italic> amongst the collected specimens by the presence of distinct head as wide as the trunk and the presence of elongated ovoid seminal vesicles on the body. The Korean specimen was classified as immature because the boundary of the seminal vesicles was not obvious and the inside was mostly empty. This characteristic is consistent with <xref ref-type="bibr" rid="B4">Alvariño’s (1967)</xref> description regarding the immaturity of this species.</p></tp:treatment-sec><tp:treatment-sec><!--Section generated to contain objects referenced in tp:taxon-treatment.--><fig id="F1" position="float" orientation="portrait"><object-id xmlns:xlink="http://www.w3.org/1999/xlink" content-type="doi" xlink:type="simple">10.3897/zookeys.1106.80184.figure1</object-id><object-id xmlns:xlink="http://www.w3.org/1999/xlink" content-type="arpha" xlink:type="simple">5562D972-0560-5AC5-AB8B-1E47E5EE62FA</object-id><label>Figure 1.</label><caption><p>Sampling stations in Korean waters. Empty circles, sampling stations; filled circles, the stations where the chaetognaths were secured.</p></caption><graphic xmlns:xlink="http://www.w3.org/1999/xlink" xlink:href="zookeys-1106-165_article-80184__-g001.jpg" position="float" orientation="portrait" xlink:type="simple" id="oo_704185.jpg"><uri content-type="original_file" xlink:type="simple">https://binary.pensoft.net/fig/704185</uri></graphic></fig></tp:treatment-sec><ref-list><ref id="B25"><mixed-citation xmlns:xlink="http://www.w3.org/1999/xlink" xlink:type="simple"><person-group><name name-style="western"><surname>Fowler</surname><given-names>GH</given-names></name></person-group> (<year>1906</year>) <article-title>The <tp:taxon-name><tp:taxon-name-part taxon-name-part-type="phylum">Chaetognatha</tp:taxon-name-part></tp:taxon-name> of the Siboga Expedition. Siboga-Esped., Mon. xxi. 1907. <tp:taxon-name><tp:taxon-name-part taxon-name-part-type="phylum">Chaetognatha</tp:taxon-name-part></tp:taxon-name>.</article-title><source>National Antarctic Expedition Natural History</source><volume>3</volume>: <fpage>991</fpage>–<lpage>996</lpage>.</mixed-citation></ref><ref id="B48"><mixed-citation xmlns:xlink="http://www.w3.org/1999/xlink" xlink:type="simple"><person-group><name name-style="western"><surname>Michael</surname><given-names>E</given-names></name></person-group> (<year>1919</year>) <article-title>Report on the <tp:taxon-name><tp:taxon-name-part taxon-name-part-type="phylum">Chaetognatha</tp:taxon-name-part></tp:taxon-name> collected by the United States fisheries steamer “Albatross” during the Philippine expedition, 1907–1910 (Vol. 1).</article-title><source>Bulletin - United States National Museum</source><volume>1</volume>(<issue>4</issue>): <fpage>235</fpage>–<lpage>277</lpage>. <ext-link xlink:type="simple" ext-link-type="doi" xlink:href="10.5962/bhl.title.17878">https://doi.org/10.5962/bhl.title.17878</ext-link></mixed-citation></ref><ref id="B88"><mixed-citation xmlns:xlink="http://www.w3.org/1999/xlink" xlink:type="simple"><person-group><name name-style="western"><surname>Tokioka</surname><given-names>T</given-names></name></person-group> (<year>1959</year>) <article-title>Observations on the taxonomy and distribution of chaetognaths of the North Pacific.</article-title><source>Publications of the Seto Marine Biological Laboratory</source><volume>7</volume>(<issue>3</issue>): <fpage>349</fpage>–<lpage>456</lpage>. <ext-link xlink:type="simple" ext-link-type="doi" xlink:href="10.5134/174631">https://doi.org/10.5134/174631</ext-link></mixed-citation></ref><ref id="B3"><mixed-citation xmlns:xlink="http://www.w3.org/1999/xlink" xlink:type="simple"><person-group><name name-style="western"><surname>Alvariño</surname><given-names>A</given-names></name></person-group> (<year>1962</year>) <article-title>Taxonomic revision of <tp:taxon-name><tp:taxon-name-part taxon-name-part-type="genus">Sagitta</tp:taxon-name-part><tp:taxon-name-part taxon-name-part-type="species">robusta</tp:taxon-name-part></tp:taxon-name> and <tp:taxon-name><tp:taxon-name-part taxon-name-part-type="genus">Sagitta</tp:taxon-name-part><tp:taxon-name-part taxon-name-part-type="species">ferox</tp:taxon-name-part></tp:taxon-name> Doncaster, and notes on their distribution in the Pacific.</article-title><source>Pacific Science</source><volume>16</volume>: <fpage>186</fpage>–<lpage>201</lpage>.</mixed-citation></ref><ref id="B4"><mixed-citation xmlns:xlink="http://www.w3.org/1999/xlink" xlink:type="simple"><person-group><name name-style="western"><surname>Alvariño</surname><given-names>A</given-names></name></person-group> (<year>1967</year>) <source>The <tp:taxon-name><tp:taxon-name-part taxon-name-part-type="phylum">Chaetognatha</tp:taxon-name-part></tp:taxon-name> of the NAGA Expedition (1959–1961): In the South China Sea and the Gulf of Thailand (Vol. 4).</source><publisher-name>University of California</publisher-name>, <publisher-loc>Scripps Institution of Oceanography</publisher-loc>, <size units="page">197 pp</size>.</mixed-citation></ref><ref id="B80"><mixed-citation xmlns:xlink="http://www.w3.org/1999/xlink" xlink:type="simple"><person-group><name name-style="western"><surname>Srinivasan</surname><given-names>M</given-names></name></person-group> (<year>1979</year>) <article-title>Taxonomy and Ecology of <tp:taxon-name><tp:taxon-name-part taxon-name-part-type="phylum">Chaetognatha</tp:taxon-name-part></tp:taxon-name> of the west coast of India in relation to their role as indicator organisms of water masses. Zoological Survey of India.</article-title><source>Technical Monograph</source><volume>3</volume>: <fpage>1</fpage>–<lpage>47</lpage>.</mixed-citation></ref><ref id="B70"><mixed-citation xmlns:xlink="http://www.w3.org/1999/xlink" xlink:type="simple"><person-group><name name-style="western"><surname>Pierrot-Bults</surname><given-names>AC</given-names></name><name name-style="western"><surname>Nair</surname><given-names>VR</given-names></name></person-group> (<year>1991</year>) <article-title>Distribution patterns in <tp:taxon-name><tp:taxon-name-part taxon-name-part-type="phylum">Chaetognatha</tp:taxon-name-part></tp:taxon-name>.</article-title> In: <person-group><name name-style="western"><surname>Bone</surname><given-names>Q</given-names></name><name name-style="western"><surname>Kapp</surname><given-names>H</given-names></name><name name-style="western"><surname>Pierrot-Bults</surname><given-names>AC</given-names></name></person-group> (<role>Eds</role>) <issue-title>The Biology of the Chaetognaths.</issue-title><source>Oxford Science Publications, New York</source>, <fpage>86</fpage>–<lpage>116</lpage>.</mixed-citation></ref><ref id="B59"><mixed-citation xmlns:xlink="http://www.w3.org/1999/xlink" xlink:type="simple"><person-group><name name-style="western"><surname>Ohnishi</surname><given-names>T</given-names></name><name name-style="western"><surname>Ueda</surname><given-names>H</given-names></name><name name-style="western"><surname>Kuroda</surname><given-names>K</given-names></name></person-group> (<year>2014</year>) <article-title>Community structure and spatial distribution of chaetognaths in Tosa Bay on the temperate Kuroshio coast of Japan.</article-title><source>Plankton &amp; Benthos Research</source><volume>9</volume>(<issue>3</issue>): <fpage>176</fpage>–<lpage>187</lpage>. <ext-link xlink:type="simple" ext-link-type="doi" xlink:href="10.3800/pbr.9.176">https://doi.org/10.3800/pbr.9.176</ext-link></mixed-citation></ref><ref id="B61"><mixed-citation xmlns:xlink="http://www.w3.org/1999/xlink" xlink:type="simple"><person-group><name name-style="western"><surname>Park</surname><given-names>JS</given-names></name></person-group> (<year>1970</year>) The chaetognaths of Korean waters. PhD Thesis, Pukyong National University, Busan, South Korea.</mixed-citation></ref><ref id="B15"><mixed-citation xmlns:xlink="http://www.w3.org/1999/xlink" xlink:type="simple"><person-group><name name-style="western"><surname>Chihara</surname><given-names>M</given-names></name><name name-style="western"><surname>Murano</surname><given-names>M</given-names></name></person-group> (<year>1997</year>) An Illustrated Guide to Marine Plankton in Japan. Tokai University Press, 1571 pp.</mixed-citation></ref></ref-list></tp:taxon-treatment>
