# Supplementary material for: ﻿Taxonomic reassessment of chaetognaths (Chaetognatha, Sagittoidea, Aphragmophora) from Korean waters
Source: Zookeys. 2022 Jun 21;1106:165–211. doi: 10.3897/zookeys.1106.80184 (PMC9848744; doi:10.3897/zookeys.1106.80184)
Supplement: XML Treatment for Ferosagitta robusta [file zookeys.1106.80184-treatment22.xml]

<!DOCTYPE tp:taxon-treatment
  PUBLIC "-//TaxonX//DTD Taxonomic Treatment Publishing DTD v0 20100105//EN" "tax-treatment-NSO.dtd">
<tp:taxon-treatment xmlns:tp="http://www.plazi.org/taxpub"><tp:treatment-meta><kwd-group><label>Taxon classification</label><kwd>
                <named-content content-type="kingdom">Animalia</named-content>
              </kwd><kwd>
                <named-content content-type="order"> Aphragmophora</named-content>
              </kwd><kwd>
                <named-content content-type="family">Sagittidae</named-content>
              </kwd></kwd-group><mixed-citation publication-type="journal"><person-group><name><surname>Choo</surname><given-names>Seohwi</given-names></name><name><surname>Jeong</surname><given-names>Man-Ki</given-names></name><name><surname>Soh</surname><given-names>Ho Young</given-names></name></person-group><article-title>﻿Taxonomic reassessment of chaetognaths (<tp:taxon-name><tp:taxon-name-part taxon-name-part-type="phylum">Chaetognatha</tp:taxon-name-part></tp:taxon-name>, <tp:taxon-name><tp:taxon-name-part taxon-name-part-type="class">Sagittoidea</tp:taxon-name-part></tp:taxon-name>, <tp:taxon-name><tp:taxon-name-part taxon-name-part-type="order">Aphragmophora</tp:taxon-name-part></tp:taxon-name>) from Korean waters</article-title><source>Zookeys</source><day>21</day><month>06</month><year>2022</year><volume>1106</volume><fpage>165</fpage><lpage>211</lpage><pub-id pub-id-type="doi">10.3897/zookeys.1106.80184</pub-id></mixed-citation></tp:treatment-meta><tp:nomenclature><label>﻿</label><tp:taxon-name>
              <object-id xmlns:xlink="http://www.w3.org/1999/xlink" content-type="arpha" xlink:type="simple">D6DEC187-CB62-5498-9887-280D24B788AC</object-id>
              <tp:taxon-name-part taxon-name-part-type="genus" reg="Ferosagitta">Ferosagitta</tp:taxon-name-part>
              <tp:taxon-name-part taxon-name-part-type="species" reg="robusta">robusta</tp:taxon-name-part>
            </tp:taxon-name><tp:taxon-authority>(Doncaster, 1902)</tp:taxon-authority><xref ref-type="fig" rid="F3">Figs 3A</xref><xref ref-type="fig" rid="F6">, 6B</xref><xref ref-type="fig" rid="F8">, 8B</xref><xref ref-type="fig" rid="F9">, 9A</xref><xref ref-type="fig" rid="F18">, 18A–E</xref><tp:nomenclature-citation-list><tp:nomenclature-citation><tp:taxon-name>
                  <tp:taxon-name-part taxon-name-part-type="genus" reg="Sagitta">Sagitta</tp:taxon-name-part>
                  <tp:taxon-name-part taxon-name-part-type="species" reg="robusta">robusta</tp:taxon-name-part>
                </tp:taxon-name><comment>: Fowler, 1906: 19–20 p., figs 59–64; <xref ref-type="bibr" rid="B74">Ritter-Záhony 1908</xref>: 792 p.; <xref ref-type="bibr" rid="B13">Burfield and Harvey 1926</xref>: 100–101 p., figs 33–37; <xref ref-type="bibr" rid="B84">Thomson 1947</xref>: 13–15 p.; <xref ref-type="bibr" rid="B3">Alvariño 1962</xref>: 187–198 p., figs 1–5; <xref ref-type="bibr" rid="B4">Alvariño 1967</xref>: 66–71 p., figs 42A–D; <xref ref-type="bibr" rid="B80">Srinivasan 1979</xref>: 32–34 p., fig. 18A–G.</comment></tp:nomenclature-citation></tp:nomenclature-citation-list></tp:nomenclature><tp:treatment-sec sec-type="material" id="SECID0EIODI"><title>Material examined.</title><p>Yellow Sea (<named-content xmlns:xlink="http://www.w3.org/1999/xlink" content-type="dwc:verbatimCoordinates" xlink:type="simple"><named-content content-type="geo-json" specific-use="{&#34;type&#34;:&#34;Point&#34;,&#34;coordinates&#34;:[124.600000,34.091700]}" id="NCID0ERODI" xlink:type="simple">34°5.502'N, 124°36.000'E</named-content></named-content>), 0–75 m depth, oblique towing with conical net, Aug 2019, <named-content xmlns:xlink="http://www.w3.org/1999/xlink" content-type="dwc:institutional_code" xlink:title="National Institute of Biological Resources" xlink:href="http://grbio.org/institution/national-institute-biological-resources-0" xlink:type="simple">NIBR</named-content>IV0000895305, (one specimen).</p></tp:treatment-sec><tp:treatment-sec sec-type="description" id="SECID0EWODI"><title>Description.</title><p>Total body length ranged between 10.0 and 11.5 mm. Tail 27.8–35.0% of body length. Hooks 6–8. Anterior teeth 9–10 and posterior teeth 12–20, respectively. Rigid and opaque body (Fig. <xref ref-type="fig" rid="F18">18</xref>). Head wide as neck, roughly round or square shaped (Fig. <xref ref-type="fig" rid="F18">18A</xref>). Grasping spines gently curved and not serrated edge of hooks (Figs <xref ref-type="fig" rid="F8">8B</xref>, <xref ref-type="fig" rid="F9">9A</xref>). Teeth short and firm (Fig. <xref ref-type="fig" rid="F9">9A</xref>). “B” shaped eyes had “T” shaped eye pigments (Fig. <xref ref-type="fig" rid="F18">18B</xref>). Collarette on neck (Figs <xref ref-type="fig" rid="F9">9A</xref>, <xref ref-type="fig" rid="F18">18A</xref>). Anterior fins 22.4% of body length. Anterior fins beginning just at posterior of ventral ganglion. Starting points of anterior fins 33.1% and ending points of anterior fins 56.5% of body length, respectively (Fig. <xref ref-type="fig" rid="F18">18A, D</xref>). Posterior fins 25.8% of body length and 1.2 times longer than anterior fins. Starting points of posterior fins 62.6% and ending points of posterior fins 88.4% of body length, respectively. Posterior fins separated from anterior fins and partially rayed. Caudal fin roughly round-triangle shaped, completely rayed (Fig. <xref ref-type="fig" rid="F18">18C</xref>). Seminal vesicles pear-shaped with elongated posterior trunk and anterior roundish knob and touching both posterior and caudal fins. (Fig. <xref ref-type="fig" rid="F18">18A, C</xref>). Conspicuous intestinal diverticula present (Fig. <xref ref-type="fig" rid="F9">9A</xref>). Eggs reached anterior of ventral ganglion. Corona ciliata beginning behind eyes and expanding to anterior of trunk (Fig. <xref ref-type="fig" rid="F18">18A</xref>).</p><fig id="F18" position="float" orientation="portrait"><object-id xmlns:xlink="http://www.w3.org/1999/xlink" content-type="doi" xlink:type="simple">10.3897/zookeys.1106.80184.figure18</object-id><object-id xmlns:xlink="http://www.w3.org/1999/xlink" content-type="arpha" xlink:type="simple">66C4E6A1-6CBF-5990-881B-65B5C190B0D4</object-id><label>Figure 18.</label><caption><p><bold>A</bold><italic><tp:taxon-name><tp:taxon-name-part taxon-name-part-type="genus" reg="Ferosagitta">Ferosagitta</tp:taxon-name-part><tp:taxon-name-part taxon-name-part-type="species" reg="robusta">robusta</tp:taxon-name-part></tp:taxon-name></italic> (dorsal view) <bold>B</bold> head <bold>C</bold> tail <bold>D</bold> anterior fin <bold>E</bold> posterior fin. Abbreviations: <abbrev xmlns:xlink="http://www.w3.org/1999/xlink" xlink:title="anterior fin" id="ABBRID0ENRDI" xlink:type="simple">AF</abbrev> = anterior fin; <abbrev xmlns:xlink="http://www.w3.org/1999/xlink" xlink:title="anterior teeth" id="ABBRID0ERRDI" xlink:type="simple">AT</abbrev> = anterior teeth; <abbrev xmlns:xlink="http://www.w3.org/1999/xlink" xlink:title="corona ciliata" id="ABBRID0EVRDI" xlink:type="simple">CC</abbrev> = corona ciliata; E = eye; <abbrev xmlns:xlink="http://www.w3.org/1999/xlink" xlink:title="posterior fin" id="ABBRID0EZRDI" xlink:type="simple">PF</abbrev> = posterior fin; <abbrev xmlns:xlink="http://www.w3.org/1999/xlink" xlink:title="posterior teeth" id="ABBRID0E4RDI" xlink:type="simple">PT</abbrev> = posterior teeth; <abbrev xmlns:xlink="http://www.w3.org/1999/xlink" xlink:title="seminal vesicle" id="ABBRID0EBSDI" xlink:type="simple">SV</abbrev> = seminal vesicle.</p></caption><graphic xmlns:xlink="http://www.w3.org/1999/xlink" xlink:href="zookeys-1106-165_article-80184__-g018.jpg" position="float" orientation="portrait" xlink:type="simple" id="oo_704202.jpg"><uri content-type="original_file" xlink:type="simple">https://binary.pensoft.net/fig/704202</uri></graphic></fig></tp:treatment-sec><tp:treatment-sec sec-type="distribution" id="SECID0EKSDI"><title>Distribution.</title><p>This species is found in the epipelagic zone (0–200 m depth) of Pacific and Indian Oceans (<xref ref-type="bibr" rid="B70">Pierrot-Bults and Nair 1991</xref>), the west coast of Florida (<xref ref-type="bibr" rid="B67">Pierce 1951</xref>), Indian coast (<xref ref-type="bibr" rid="B28">George 1952</xref>) and the Tosa Bay in Japan (<xref ref-type="bibr" rid="B59">Ohnishi et al. 2014</xref>). In this study, specimens were found in the epipelagic zone (0–75 m depth) of the Yellow Sea (Fig. <xref ref-type="fig" rid="F1">1</xref>: station YS03). <italic><tp:taxon-name><tp:taxon-name-part taxon-name-part-type="genus" reg="Ferosagitta">Ferosagitta</tp:taxon-name-part><tp:taxon-name-part taxon-name-part-type="species" reg="robusta">robusta</tp:taxon-name-part></tp:taxon-name></italic> is a typical Indo-pacific warm-water species (<xref ref-type="bibr" rid="B28">George 1952</xref>). The horizontal distribution range is wider than the vertical range and many individuals are mainly found in the surface layer (<xref ref-type="bibr" rid="B61">Park 1970</xref>). In this study, this species rarely appeared under low temperature conditions and their presence was predominant in the sea area affected by warm currents. The temperature range in the sampling stations was within 25.87–28.70 °C and salinity range was 32.72–33.11 psu.</p></tp:treatment-sec><tp:treatment-sec sec-type="remarks" id="SECID0EXTDI"><title>Remarks.</title><p>Characteristics of the species in Korean waters, such as the conspicuous intestinal diverticula, head and body width and the seminal vesicles shape, are consistent with previous records (<xref ref-type="bibr" rid="B4">Alvariño 1967</xref>; <xref ref-type="bibr" rid="B15">Chihara and Murano 1997</xref>). The main difference between this species and another congeneric species of Korea, <italic><tp:taxon-name><tp:taxon-name-part taxon-name-part-type="genus" reg="Ferosagitta">F.</tp:taxon-name-part><tp:taxon-name-part taxon-name-part-type="species" reg="ferox">ferox</tp:taxon-name-part></tp:taxon-name></italic>, is the shape of the seminal vesicles. Seminal vesicles of <italic><tp:taxon-name><tp:taxon-name-part taxon-name-part-type="genus" reg="Ferosagitta">F.</tp:taxon-name-part><tp:taxon-name-part taxon-name-part-type="species" reg="robusta">robusta</tp:taxon-name-part></tp:taxon-name></italic> are very conspicuous, touching both posterior end of posterior fins, while that in <italic><tp:taxon-name><tp:taxon-name-part taxon-name-part-type="genus" reg="Ferosagitta">F.</tp:taxon-name-part><tp:taxon-name-part taxon-name-part-type="species" reg="ferox">ferox</tp:taxon-name-part></tp:taxon-name></italic> are not so conspicuous and are close to both posterior fins and caudal fin (<xref ref-type="bibr" rid="B3">Alvariño 1962</xref>). We observed one specimen for <abbrev xmlns:xlink="http://www.w3.org/1999/xlink" xlink:title="Chlorazol black E" id="ABBRID0EKVDI" xlink:type="simple">CBE</abbrev> staining pattern: dorsomedian line, 49 dots; dorsolateral line, 38 dots; lateral line, 30 dots; receptors on the lateral fin, 6 dots; anterolateral receptors on the caudal fin, 4 dots; posterior receptors on the caudal fin not observed due to damage.</p></tp:treatment-sec><tp:treatment-sec><!--Section generated to contain objects referenced in tp:taxon-treatment.--><fig id="F3" position="float" orientation="portrait"><object-id xmlns:xlink="http://www.w3.org/1999/xlink" content-type="doi" xlink:type="simple">10.3897/zookeys.1106.80184.figure3</object-id><object-id xmlns:xlink="http://www.w3.org/1999/xlink" content-type="arpha" xlink:type="simple">EFC66DA5-2D9F-5AF2-9315-F792010A3D57</object-id><label>Figure 3.</label><caption><p>Appearance of body <bold>A</bold> transparent and flaccid body (<italic><tp:taxon-name><tp:taxon-name-part taxon-name-part-type="genus" reg="Flaccisagitta">Flaccisagitta</tp:taxon-name-part><tp:taxon-name-part taxon-name-part-type="species" reg="enflata">enflata</tp:taxon-name-part></tp:taxon-name></italic>) <bold>B</bold> translucent body (<italic><tp:taxon-name><tp:taxon-name-part taxon-name-part-type="genus" reg="Pterosagitta">Pterosagitta</tp:taxon-name-part><tp:taxon-name-part taxon-name-part-type="species" reg="draco">draco</tp:taxon-name-part></tp:taxon-name></italic>) <bold>C</bold> opaque and rigid body (<italic><tp:taxon-name><tp:taxon-name-part taxon-name-part-type="genus" reg="Aidanosagitta">Aidanosagitta</tp:taxon-name-part><tp:taxon-name-part taxon-name-part-type="species" reg="crassa">crassa</tp:taxon-name-part></tp:taxon-name></italic>).</p></caption><graphic xmlns:xlink="http://www.w3.org/1999/xlink" xlink:href="zookeys-1106-165_article-80184__-g003.jpg" position="float" orientation="portrait" xlink:type="simple" id="oo_704187.jpg"><uri content-type="original_file" xlink:type="simple">https://binary.pensoft.net/fig/704187</uri></graphic></fig><fig id="F6" position="float" orientation="portrait"><object-id xmlns:xlink="http://www.w3.org/1999/xlink" content-type="doi" xlink:type="simple">10.3897/zookeys.1106.80184.figure6</object-id><object-id xmlns:xlink="http://www.w3.org/1999/xlink" content-type="arpha" xlink:type="simple">4C8FF728-4E9D-5849-8A36-981E0DED7016</object-id><label>Figure 6.</label><caption><p>Shape and position of seminal vesicles <bold>A</bold><italic><tp:taxon-name><tp:taxon-name-part taxon-name-part-type="genus" reg="Aidanosagitta">Aidanosagitta</tp:taxon-name-part><tp:taxon-name-part taxon-name-part-type="species" reg="regularis">regularis</tp:taxon-name-part></tp:taxon-name></italic> (elongated) <bold>B</bold><italic><tp:taxon-name><tp:taxon-name-part taxon-name-part-type="genus" reg="Ferosagitta">Ferosagitta</tp:taxon-name-part><tp:taxon-name-part taxon-name-part-type="species" reg="robusta">robusta</tp:taxon-name-part></tp:taxon-name></italic> (pear shape) <bold>C</bold><italic><tp:taxon-name><tp:taxon-name-part taxon-name-part-type="genus" reg="Pseudosagitta">Pseudosagitta</tp:taxon-name-part><tp:taxon-name-part taxon-name-part-type="species" reg="lyra">lyra</tp:taxon-name-part></tp:taxon-name></italic> (spherical shape) <bold>D</bold><italic><tp:taxon-name><tp:taxon-name-part taxon-name-part-type="genus" reg="Zonosagitta">Zonosagitta</tp:taxon-name-part><tp:taxon-name-part taxon-name-part-type="species" reg="nagae">nagae</tp:taxon-name-part></tp:taxon-name></italic> (conical shape) <bold>E</bold><italic><tp:taxon-name><tp:taxon-name-part taxon-name-part-type="genus" reg="Flaccisagitta">Flaccisagitta</tp:taxon-name-part><tp:taxon-name-part taxon-name-part-type="species" reg="enflata">enflata</tp:taxon-name-part></tp:taxon-name></italic> (spherical shape) <bold>F</bold><italic><tp:taxon-name><tp:taxon-name-part taxon-name-part-type="genus" reg="Serratosagitta">Serratosagitta</tp:taxon-name-part><tp:taxon-name-part taxon-name-part-type="species" reg="pacifica">pacifica</tp:taxon-name-part></tp:taxon-name></italic> (seminal shape with chitinous teeth).</p></caption><graphic xmlns:xlink="http://www.w3.org/1999/xlink" xlink:href="zookeys-1106-165_article-80184__-g006.jpg" position="float" orientation="portrait" xlink:type="simple" id="oo_704190.jpg"><uri content-type="original_file" xlink:type="simple">https://binary.pensoft.net/fig/704190</uri></graphic></fig><fig id="F8" position="float" orientation="portrait"><object-id xmlns:xlink="http://www.w3.org/1999/xlink" content-type="doi" xlink:type="simple">10.3897/zookeys.1106.80184.figure8</object-id><object-id xmlns:xlink="http://www.w3.org/1999/xlink" content-type="arpha" xlink:type="simple">DF049507-AD40-582C-8915-573C02BDDA91</object-id><label>Figure 8.</label><caption><p>Grasping spine <bold>A</bold> abruptly curved hooks (<italic><tp:taxon-name><tp:taxon-name-part taxon-name-part-type="genus" reg="Krohnitta">Krohnitta</tp:taxon-name-part><tp:taxon-name-part taxon-name-part-type="species" reg="subtilis">subtilis</tp:taxon-name-part></tp:taxon-name></italic>, <tp:taxon-name><tp:taxon-name-part taxon-name-part-type="family">Krohnittidae</tp:taxon-name-part></tp:taxon-name>) <bold>B</bold> gently curved and not serrated hooks (<italic><tp:taxon-name><tp:taxon-name-part taxon-name-part-type="genus" reg="Ferosagitta">Ferosagitta</tp:taxon-name-part><tp:taxon-name-part taxon-name-part-type="species" reg="robusta">robusta</tp:taxon-name-part></tp:taxon-name></italic>, <tp:taxon-name><tp:taxon-name-part taxon-name-part-type="family">Sagittidae</tp:taxon-name-part></tp:taxon-name>) <bold>C</bold> gently curved and serrated hooks (<italic><tp:taxon-name><tp:taxon-name-part taxon-name-part-type="genus" reg="Serratosagitta">Serratosagitta</tp:taxon-name-part><tp:taxon-name-part taxon-name-part-type="species" reg="pacifica">pacifica</tp:taxon-name-part></tp:taxon-name></italic>, <tp:taxon-name><tp:taxon-name-part taxon-name-part-type="family">Sagittidae</tp:taxon-name-part></tp:taxon-name>).</p></caption><graphic xmlns:xlink="http://www.w3.org/1999/xlink" xlink:href="zookeys-1106-165_article-80184__-g008.jpg" position="float" orientation="portrait" xlink:type="simple" id="oo_704192.jpg"><uri content-type="original_file" xlink:type="simple">https://binary.pensoft.net/fig/704192</uri></graphic></fig><fig id="F9" position="float" orientation="portrait"><object-id xmlns:xlink="http://www.w3.org/1999/xlink" content-type="doi" xlink:type="simple">10.3897/zookeys.1106.80184.figure9</object-id><object-id xmlns:xlink="http://www.w3.org/1999/xlink" content-type="arpha" xlink:type="simple">5FD0C260-32AE-5738-AB0F-EF37F99F89D3</object-id><label>Figure 9.</label><caption><p>Number and shape of dentition <bold>A</bold><italic><tp:taxon-name><tp:taxon-name-part taxon-name-part-type="genus" reg="Ferosagitta">Ferosagitta</tp:taxon-name-part><tp:taxon-name-part taxon-name-part-type="species" reg="robusta">robusta</tp:taxon-name-part></tp:taxon-name></italic> (two rows) <bold>B</bold><italic><tp:taxon-name><tp:taxon-name-part taxon-name-part-type="genus" reg="Krohnitta">Krohnitta</tp:taxon-name-part><tp:taxon-name-part taxon-name-part-type="species" reg="subtilis">subtilis</tp:taxon-name-part></tp:taxon-name></italic> (one row).</p></caption><graphic xmlns:xlink="http://www.w3.org/1999/xlink" xlink:href="zookeys-1106-165_article-80184__-g009.jpg" position="float" orientation="portrait" xlink:type="simple" id="oo_704193.jpg"><uri content-type="original_file" xlink:type="simple">https://binary.pensoft.net/fig/704193</uri></graphic></fig><fig id="F1" position="float" orientation="portrait"><object-id xmlns:xlink="http://www.w3.org/1999/xlink" content-type="doi" xlink:type="simple">10.3897/zookeys.1106.80184.figure1</object-id><object-id xmlns:xlink="http://www.w3.org/1999/xlink" content-type="arpha" xlink:type="simple">5562D972-0560-5AC5-AB8B-1E47E5EE62FA</object-id><label>Figure 1.</label><caption><p>Sampling stations in Korean waters. Empty circles, sampling stations; filled circles, the stations where the chaetognaths were secured.</p></caption><graphic xmlns:xlink="http://www.w3.org/1999/xlink" xlink:href="zookeys-1106-165_article-80184__-g001.jpg" position="float" orientation="portrait" xlink:type="simple" id="oo_704185.jpg"><uri content-type="original_file" xlink:type="simple">https://binary.pensoft.net/fig/704185</uri></graphic></fig></tp:treatment-sec><ref-list><ref id="B74"><mixed-citation xmlns:xlink="http://www.w3.org/1999/xlink" xlink:type="simple"><person-group><name name-style="western"><surname>Ritter-Záhony</surname><given-names>R</given-names></name></person-group> (<year>1908</year>) <article-title>Chätognathen (Vol. 14).</article-title><source>Denkschriften der Kaiserlichen Akademie der Wissenschaften</source><volume>84</volume>: <fpage>1</fpage>–<lpage>18</lpage>.</mixed-citation></ref><ref id="B13"><mixed-citation xmlns:xlink="http://www.w3.org/1999/xlink" xlink:type="simple"><person-group><name name-style="western"><surname>Burfield</surname><given-names>ST</given-names></name><name name-style="western"><surname>Harvey</surname><given-names>EJW</given-names></name></person-group> (<year>1926</year>) <article-title>No. V.-The Chætognatha of the “Sealark” Expedition. Transactions of the Linnean Society of London. 2<sup>nd</sup> Series.</article-title><source>Zoology (Jena, Germany)</source><volume>19</volume>(<issue>1</issue>): <fpage>93</fpage>–<lpage>119</lpage>. <ext-link xlink:type="simple" ext-link-type="doi" xlink:href="10.1111/j.1096-3642.1926.tb00543.x">https://doi.org/10.1111/j.1096-3642.1926.tb00543.x</ext-link></mixed-citation></ref><ref id="B84"><mixed-citation xmlns:xlink="http://www.w3.org/1999/xlink" xlink:type="simple"><person-group><name name-style="western"><surname>Thomson</surname><given-names>JM</given-names></name></person-group> (<year>1947</year>) The chaetognaths of Southeastern Australia. Bulletin of the Council for Scientific and Industrial Research Melbourne 222(14): l–43.</mixed-citation></ref><ref id="B3"><mixed-citation xmlns:xlink="http://www.w3.org/1999/xlink" xlink:type="simple"><person-group><name name-style="western"><surname>Alvariño</surname><given-names>A</given-names></name></person-group> (<year>1962</year>) <article-title>Taxonomic revision of <tp:taxon-name><tp:taxon-name-part taxon-name-part-type="genus">Sagitta</tp:taxon-name-part><tp:taxon-name-part taxon-name-part-type="species">robusta</tp:taxon-name-part></tp:taxon-name> and <tp:taxon-name><tp:taxon-name-part taxon-name-part-type="genus">Sagitta</tp:taxon-name-part><tp:taxon-name-part taxon-name-part-type="species">ferox</tp:taxon-name-part></tp:taxon-name> Doncaster, and notes on their distribution in the Pacific.</article-title><source>Pacific Science</source><volume>16</volume>: <fpage>186</fpage>–<lpage>201</lpage>.</mixed-citation></ref><ref id="B4"><mixed-citation xmlns:xlink="http://www.w3.org/1999/xlink" xlink:type="simple"><person-group><name name-style="western"><surname>Alvariño</surname><given-names>A</given-names></name></person-group> (<year>1967</year>) <source>The <tp:taxon-name><tp:taxon-name-part taxon-name-part-type="phylum">Chaetognatha</tp:taxon-name-part></tp:taxon-name> of the NAGA Expedition (1959–1961): In the South China Sea and the Gulf of Thailand (Vol. 4).</source><publisher-name>University of California</publisher-name>, <publisher-loc>Scripps Institution of Oceanography</publisher-loc>, <size units="page">197 pp</size>.</mixed-citation></ref><ref id="B80"><mixed-citation xmlns:xlink="http://www.w3.org/1999/xlink" xlink:type="simple"><person-group><name name-style="western"><surname>Srinivasan</surname><given-names>M</given-names></name></person-group> (<year>1979</year>) <article-title>Taxonomy and Ecology of <tp:taxon-name><tp:taxon-name-part taxon-name-part-type="phylum">Chaetognatha</tp:taxon-name-part></tp:taxon-name> of the west coast of India in relation to their role as indicator organisms of water masses. Zoological Survey of India.</article-title><source>Technical Monograph</source><volume>3</volume>: <fpage>1</fpage>–<lpage>47</lpage>.</mixed-citation></ref><ref id="B70"><mixed-citation xmlns:xlink="http://www.w3.org/1999/xlink" xlink:type="simple"><person-group><name name-style="western"><surname>Pierrot-Bults</surname><given-names>AC</given-names></name><name name-style="western"><surname>Nair</surname><given-names>VR</given-names></name></person-group> (<year>1991</year>) <article-title>Distribution patterns in <tp:taxon-name><tp:taxon-name-part taxon-name-part-type="phylum">Chaetognatha</tp:taxon-name-part></tp:taxon-name>.</article-title> In: <person-group><name name-style="western"><surname>Bone</surname><given-names>Q</given-names></name><name name-style="western"><surname>Kapp</surname><given-names>H</given-names></name><name name-style="western"><surname>Pierrot-Bults</surname><given-names>AC</given-names></name></person-group> (<role>Eds</role>) <issue-title>The Biology of the Chaetognaths.</issue-title><source>Oxford Science Publications, New York</source>, <fpage>86</fpage>–<lpage>116</lpage>.</mixed-citation></ref><ref id="B67"><mixed-citation xmlns:xlink="http://www.w3.org/1999/xlink" xlink:type="simple"><person-group><name name-style="western"><surname>Pierce</surname><given-names>EL</given-names></name></person-group> (<year>1951</year>) <article-title>The <tp:taxon-name><tp:taxon-name-part taxon-name-part-type="phylum">Chaetognatha</tp:taxon-name-part></tp:taxon-name> of the west coast of Florida.</article-title><source>The Biological Bulletin</source><volume>100</volume>(<issue>3</issue>): <fpage>206</fpage>–<lpage>228</lpage>. <ext-link xlink:type="simple" ext-link-type="doi" xlink:href="10.2307/1538532">https://doi.org/10.2307/1538532</ext-link></mixed-citation></ref><ref id="B28"><mixed-citation xmlns:xlink="http://www.w3.org/1999/xlink" xlink:type="simple"><person-group><name name-style="western"><surname>George</surname><given-names>PC</given-names></name></person-group> (<year>1952</year>) <article-title>A systematic account of the chaetognatha of the Indian coastal waters, with observations on their seasonal fluctuations along the Malabar Coast.</article-title><source>Proceedings of the National Institute of Sciences of India</source><volume>18</volume>(<issue>6</issue>): <fpage>657</fpage>–<lpage>689</lpage>.</mixed-citation></ref><ref id="B59"><mixed-citation xmlns:xlink="http://www.w3.org/1999/xlink" xlink:type="simple"><person-group><name name-style="western"><surname>Ohnishi</surname><given-names>T</given-names></name><name name-style="western"><surname>Ueda</surname><given-names>H</given-names></name><name name-style="western"><surname>Kuroda</surname><given-names>K</given-names></name></person-group> (<year>2014</year>) <article-title>Community structure and spatial distribution of chaetognaths in Tosa Bay on the temperate Kuroshio coast of Japan.</article-title><source>Plankton &amp; Benthos Research</source><volume>9</volume>(<issue>3</issue>): <fpage>176</fpage>–<lpage>187</lpage>. <ext-link xlink:type="simple" ext-link-type="doi" xlink:href="10.3800/pbr.9.176">https://doi.org/10.3800/pbr.9.176</ext-link></mixed-citation></ref><ref id="B61"><mixed-citation xmlns:xlink="http://www.w3.org/1999/xlink" xlink:type="simple"><person-group><name name-style="western"><surname>Park</surname><given-names>JS</given-names></name></person-group> (<year>1970</year>) The chaetognaths of Korean waters. PhD Thesis, Pukyong National University, Busan, South Korea.</mixed-citation></ref><ref id="B15"><mixed-citation xmlns:xlink="http://www.w3.org/1999/xlink" xlink:type="simple"><person-group><name name-style="western"><surname>Chihara</surname><given-names>M</given-names></name><name name-style="western"><surname>Murano</surname><given-names>M</given-names></name></person-group> (<year>1997</year>) An Illustrated Guide to Marine Plankton in Japan. Tokai University Press, 1571 pp.</mixed-citation></ref></ref-list></tp:taxon-treatment>
