# Supplementary material for: ﻿Taxonomic reassessment of chaetognaths (Chaetognatha, Sagittoidea, Aphragmophora) from Korean waters
Source: Zookeys. 2022 Jun 21;1106:165–211. doi: 10.3897/zookeys.1106.80184 (PMC9848744; doi:10.3897/zookeys.1106.80184)
Supplement: XML Treatment for Aidanosagitta neglecta [file zookeys.1106.80184-treatment24.xml]

<!DOCTYPE tp:taxon-treatment
  PUBLIC "-//TaxonX//DTD Taxonomic Treatment Publishing DTD v0 20100105//EN" "tax-treatment-NSO.dtd">
<tp:taxon-treatment xmlns:tp="http://www.plazi.org/taxpub"><tp:treatment-meta><kwd-group><label>Taxon classification</label><kwd>
                <named-content content-type="kingdom">Animalia</named-content>
              </kwd><kwd>
                <named-content content-type="order"> Aphragmophora</named-content>
              </kwd><kwd>
                <named-content content-type="family">Sagittidae</named-content>
              </kwd></kwd-group><mixed-citation publication-type="journal"><person-group><name><surname>Choo</surname><given-names>Seohwi</given-names></name><name><surname>Jeong</surname><given-names>Man-Ki</given-names></name><name><surname>Soh</surname><given-names>Ho Young</given-names></name></person-group><article-title>﻿Taxonomic reassessment of chaetognaths (<tp:taxon-name><tp:taxon-name-part taxon-name-part-type="phylum">Chaetognatha</tp:taxon-name-part></tp:taxon-name>, <tp:taxon-name><tp:taxon-name-part taxon-name-part-type="class">Sagittoidea</tp:taxon-name-part></tp:taxon-name>, <tp:taxon-name><tp:taxon-name-part taxon-name-part-type="order">Aphragmophora</tp:taxon-name-part></tp:taxon-name>) from Korean waters</article-title><source>Zookeys</source><day>21</day><month>06</month><year>2022</year><volume>1106</volume><fpage>165</fpage><lpage>211</lpage><pub-id pub-id-type="doi">10.3897/zookeys.1106.80184</pub-id></mixed-citation></tp:treatment-meta><tp:nomenclature><label>﻿</label><tp:taxon-name>
              <object-id xmlns:xlink="http://www.w3.org/1999/xlink" content-type="arpha" xlink:type="simple">7DF80D6C-50EB-51AA-9F22-A4E664DD3191</object-id>
              <tp:taxon-name-part taxon-name-part-type="genus" reg="Aidanosagitta">Aidanosagitta</tp:taxon-name-part>
              <tp:taxon-name-part taxon-name-part-type="species" reg="neglecta">neglecta</tp:taxon-name-part>
            </tp:taxon-name><tp:taxon-authority>(Aida, 1897)</tp:taxon-authority><tp:nomenclature-citation-list><tp:nomenclature-citation><tp:taxon-name>
                  <tp:taxon-name-part taxon-name-part-type="genus" reg="Sagitta">Sagitta</tp:taxon-name-part>
                  <tp:taxon-name-part taxon-name-part-type="species" reg="neglecta">neglecta</tp:taxon-name-part>
                </tp:taxon-name><comment>: Aida, 1897: 16–17 p., fig. 7; <xref ref-type="bibr" rid="B25">Fowler 1906</xref>: 15–17 p., fig. 8; <xref ref-type="bibr" rid="B48">Michael 1919</xref>: 258 p., table 13, fig. 9; <xref ref-type="bibr" rid="B13">Burfield and Harvey 1926</xref>: 99 p, fig. 27; <xref ref-type="bibr" rid="B84">Thomson 1947</xref>: 17–18 p.; <xref ref-type="bibr" rid="B88">Tokioka 1959</xref>: 373–375 p., table 12, figs 103, 104; <xref ref-type="bibr" rid="B81">Sund 1961</xref>: 110 p., table 1; <xref ref-type="bibr" rid="B4">Alvariño 1967</xref>: 74 p., table 12, figs 46, 47; <xref ref-type="bibr" rid="B80">Srinivasan 1979</xref>: 26–27 p., fig. 14; <xref ref-type="bibr" rid="B56">Nair et al. 2008</xref>: 210 p., table 2.</comment></tp:nomenclature-citation></tp:nomenclature-citation-list></tp:nomenclature><tp:treatment-sec sec-type="material" id="SECID0EU3DI"><title>Material examined.</title><p>Korea Strait (<named-content xmlns:xlink="http://www.w3.org/1999/xlink" content-type="dwc:verbatimCoordinates" xlink:type="simple"><named-content content-type="geo-json" specific-use="{&#34;type&#34;:&#34;Point&#34;,&#34;coordinates&#34;:[127.841000,34.692950]}" id="NCID0E43DI" xlink:type="simple">34°41.577'N, 127°50.460'E</named-content></named-content>), 0–20 m depth, oblique towing with conical net, Feb 2021 (one specimen).</p></tp:treatment-sec><tp:treatment-sec sec-type="description" id="SECID0EC4DI"><title>Description.</title><p>Rigid and opaque body. Narrow collarette and extending to half distance from neck to ventral ganglion. Intestinal diverticula present. Grasping spine gently curved. Two rows of stout teeth arranged in comb shape. Two pairs of lateral fins completely rayed, anterior fins beginning at end of ventral ganglion. Seminal vesicles oval-shaped with opening at anterolateral edge, position of seminal vesicles well separated from caudal fin, but touching posterior fins.</p></tp:treatment-sec><tp:treatment-sec sec-type="distribution" id="SECID0EH4DI"><title>Distribution.</title><p>This species is found in the epipelagic zone (0–200 m depth) of the Pacific and Indian Oceans (<xref ref-type="bibr" rid="B70">Pierrot-Bults and Nair 1991</xref>) and the coastal waters of the Philippines, India and Hong Kong (<xref ref-type="bibr" rid="B28">George 1952</xref>; <xref ref-type="bibr" rid="B92">Tse et al. 2007</xref>; <xref ref-type="bibr" rid="B58">Noblezada and Campos 2008</xref>; <xref ref-type="bibr" rid="B44">Lie et al. 2012</xref>).</p></tp:treatment-sec><tp:treatment-sec sec-type="ecology" id="SECID0EB5DI"><title>Ecology.</title><p>A mature specimen has been reported to be 8 mm is size (<xref ref-type="bibr" rid="B4">Alvariño 1967</xref>). This species shows a diurnal vertical migration in the summer off the Hong Kong coast (<xref ref-type="bibr" rid="B44">Lie et al. 2012</xref>). The temperature range in the sampling stations of this study was 16.40–16.41 °C and the salinity was 34.58 psu.</p></tp:treatment-sec><tp:treatment-sec sec-type="remarks" id="SECID0EP5DI"><title>Remarks.</title><p>Only one immature individual was collected in this study. <italic><tp:taxon-name><tp:taxon-name-part taxon-name-part-type="genus" reg="Aidanosagitta">Aidanosagitta</tp:taxon-name-part><tp:taxon-name-part taxon-name-part-type="species" reg="neglecta">neglecta</tp:taxon-name-part></tp:taxon-name></italic> is similar to <italic><tp:taxon-name><tp:taxon-name-part taxon-name-part-type="genus" reg="Aidanosagitta">A.</tp:taxon-name-part><tp:taxon-name-part taxon-name-part-type="species" reg="regularis">regularis</tp:taxon-name-part></tp:taxon-name></italic> in morphological characteristics including collarette. However, the former had much larger seminal vesicles, thus they can be easily distinguished from each other. <italic><tp:taxon-name><tp:taxon-name-part taxon-name-part-type="genus" reg="Aidanosagitta">Aidanosagitta</tp:taxon-name-part><tp:taxon-name-part taxon-name-part-type="species" reg="neglecta">neglecta</tp:taxon-name-part></tp:taxon-name></italic> collected from Korean waters was smaller than the previously reported adult specimens, but seminal vesicles were obviously swollen in an oval shape. Despite the presence of swollen seminal vesicles, the Korean specimen was considered as immature because its size was smaller than the known record of the adult (<xref ref-type="bibr" rid="B4">Alvariño 1967</xref>).</p></tp:treatment-sec><ref-list><ref id="B25"><mixed-citation xmlns:xlink="http://www.w3.org/1999/xlink" xlink:type="simple"><person-group><name name-style="western"><surname>Fowler</surname><given-names>GH</given-names></name></person-group> (<year>1906</year>) <article-title>The <tp:taxon-name><tp:taxon-name-part taxon-name-part-type="phylum">Chaetognatha</tp:taxon-name-part></tp:taxon-name> of the Siboga Expedition. Siboga-Esped., Mon. xxi. 1907. <tp:taxon-name><tp:taxon-name-part taxon-name-part-type="phylum">Chaetognatha</tp:taxon-name-part></tp:taxon-name>.</article-title><source>National Antarctic Expedition Natural History</source><volume>3</volume>: <fpage>991</fpage>–<lpage>996</lpage>.</mixed-citation></ref><ref id="B48"><mixed-citation xmlns:xlink="http://www.w3.org/1999/xlink" xlink:type="simple"><person-group><name name-style="western"><surname>Michael</surname><given-names>E</given-names></name></person-group> (<year>1919</year>) <article-title>Report on the <tp:taxon-name><tp:taxon-name-part taxon-name-part-type="phylum">Chaetognatha</tp:taxon-name-part></tp:taxon-name> collected by the United States fisheries steamer “Albatross” during the Philippine expedition, 1907–1910 (Vol. 1).</article-title><source>Bulletin - United States National Museum</source><volume>1</volume>(<issue>4</issue>): <fpage>235</fpage>–<lpage>277</lpage>. <ext-link xlink:type="simple" ext-link-type="doi" xlink:href="10.5962/bhl.title.17878">https://doi.org/10.5962/bhl.title.17878</ext-link></mixed-citation></ref><ref id="B13"><mixed-citation xmlns:xlink="http://www.w3.org/1999/xlink" xlink:type="simple"><person-group><name name-style="western"><surname>Burfield</surname><given-names>ST</given-names></name><name name-style="western"><surname>Harvey</surname><given-names>EJW</given-names></name></person-group> (<year>1926</year>) <article-title>No. V.-The Chætognatha of the “Sealark” Expedition. Transactions of the Linnean Society of London. 2<sup>nd</sup> Series.</article-title><source>Zoology (Jena, Germany)</source><volume>19</volume>(<issue>1</issue>): <fpage>93</fpage>–<lpage>119</lpage>. <ext-link xlink:type="simple" ext-link-type="doi" xlink:href="10.1111/j.1096-3642.1926.tb00543.x">https://doi.org/10.1111/j.1096-3642.1926.tb00543.x</ext-link></mixed-citation></ref><ref id="B84"><mixed-citation xmlns:xlink="http://www.w3.org/1999/xlink" xlink:type="simple"><person-group><name name-style="western"><surname>Thomson</surname><given-names>JM</given-names></name></person-group> (<year>1947</year>) The chaetognaths of Southeastern Australia. Bulletin of the Council for Scientific and Industrial Research Melbourne 222(14): l–43.</mixed-citation></ref><ref id="B88"><mixed-citation xmlns:xlink="http://www.w3.org/1999/xlink" xlink:type="simple"><person-group><name name-style="western"><surname>Tokioka</surname><given-names>T</given-names></name></person-group> (<year>1959</year>) <article-title>Observations on the taxonomy and distribution of chaetognaths of the North Pacific.</article-title><source>Publications of the Seto Marine Biological Laboratory</source><volume>7</volume>(<issue>3</issue>): <fpage>349</fpage>–<lpage>456</lpage>. <ext-link xlink:type="simple" ext-link-type="doi" xlink:href="10.5134/174631">https://doi.org/10.5134/174631</ext-link></mixed-citation></ref><ref id="B81"><mixed-citation xmlns:xlink="http://www.w3.org/1999/xlink" xlink:type="simple"><person-group><name name-style="western"><surname>Sund</surname><given-names>PN</given-names></name></person-group> (<year>1961</year>) <article-title>Two new species of <tp:taxon-name><tp:taxon-name-part taxon-name-part-type="phylum">Chaetognatha</tp:taxon-name-part></tp:taxon-name> from the waters off Peru.</article-title><source>Pacific Science</source><volume>15</volume>: <fpage>105</fpage>–<lpage>111</lpage>.</mixed-citation></ref><ref id="B4"><mixed-citation xmlns:xlink="http://www.w3.org/1999/xlink" xlink:type="simple"><person-group><name name-style="western"><surname>Alvariño</surname><given-names>A</given-names></name></person-group> (<year>1967</year>) <source>The <tp:taxon-name><tp:taxon-name-part taxon-name-part-type="phylum">Chaetognatha</tp:taxon-name-part></tp:taxon-name> of the NAGA Expedition (1959–1961): In the South China Sea and the Gulf of Thailand (Vol. 4).</source><publisher-name>University of California</publisher-name>, <publisher-loc>Scripps Institution of Oceanography</publisher-loc>, <size units="page">197 pp</size>.</mixed-citation></ref><ref id="B80"><mixed-citation xmlns:xlink="http://www.w3.org/1999/xlink" xlink:type="simple"><person-group><name name-style="western"><surname>Srinivasan</surname><given-names>M</given-names></name></person-group> (<year>1979</year>) <article-title>Taxonomy and Ecology of <tp:taxon-name><tp:taxon-name-part taxon-name-part-type="phylum">Chaetognatha</tp:taxon-name-part></tp:taxon-name> of the west coast of India in relation to their role as indicator organisms of water masses. Zoological Survey of India.</article-title><source>Technical Monograph</source><volume>3</volume>: <fpage>1</fpage>–<lpage>47</lpage>.</mixed-citation></ref><ref id="B56"><mixed-citation xmlns:xlink="http://www.w3.org/1999/xlink" xlink:type="simple"><person-group><name name-style="western"><surname>Nair</surname><given-names>VR</given-names></name><name name-style="western"><surname>Panampunnayil</surname><given-names>SU</given-names></name><name name-style="western"><surname>Pillai</surname><given-names>HU</given-names></name><name name-style="western"><surname>Gireesh</surname><given-names>R</given-names></name></person-group> (<year>2008</year>) <article-title>Two new species of <tp:taxon-name><tp:taxon-name-part taxon-name-part-type="phylum">Chaetognatha</tp:taxon-name-part></tp:taxon-name> from the Andaman Sea, Indian Ocean.</article-title><source>Marine Biology Research</source><volume>4</volume>(<issue>3</issue>): <fpage>208</fpage>–<lpage>214</lpage>. <ext-link xlink:type="simple" ext-link-type="doi" xlink:href="10.1080/17451000701696260">https://doi.org/10.1080/17451000701696260</ext-link></mixed-citation></ref><ref id="B70"><mixed-citation xmlns:xlink="http://www.w3.org/1999/xlink" xlink:type="simple"><person-group><name name-style="western"><surname>Pierrot-Bults</surname><given-names>AC</given-names></name><name name-style="western"><surname>Nair</surname><given-names>VR</given-names></name></person-group> (<year>1991</year>) <article-title>Distribution patterns in <tp:taxon-name><tp:taxon-name-part taxon-name-part-type="phylum">Chaetognatha</tp:taxon-name-part></tp:taxon-name>.</article-title> In: <person-group><name name-style="western"><surname>Bone</surname><given-names>Q</given-names></name><name name-style="western"><surname>Kapp</surname><given-names>H</given-names></name><name name-style="western"><surname>Pierrot-Bults</surname><given-names>AC</given-names></name></person-group> (<role>Eds</role>) <issue-title>The Biology of the Chaetognaths.</issue-title><source>Oxford Science Publications, New York</source>, <fpage>86</fpage>–<lpage>116</lpage>.</mixed-citation></ref><ref id="B28"><mixed-citation xmlns:xlink="http://www.w3.org/1999/xlink" xlink:type="simple"><person-group><name name-style="western"><surname>George</surname><given-names>PC</given-names></name></person-group> (<year>1952</year>) <article-title>A systematic account of the chaetognatha of the Indian coastal waters, with observations on their seasonal fluctuations along the Malabar Coast.</article-title><source>Proceedings of the National Institute of Sciences of India</source><volume>18</volume>(<issue>6</issue>): <fpage>657</fpage>–<lpage>689</lpage>.</mixed-citation></ref><ref id="B92"><mixed-citation xmlns:xlink="http://www.w3.org/1999/xlink" xlink:type="simple"><person-group><name name-style="western"><surname>Tse</surname><given-names>P</given-names></name><name name-style="western"><surname>Hui</surname><given-names>SY</given-names></name><name name-style="western"><surname>Wong</surname><given-names>CK</given-names></name></person-group> (<year>2007</year>) <article-title>Species composition and seasonal abundance of <tp:taxon-name><tp:taxon-name-part taxon-name-part-type="phylum">Chaetognatha</tp:taxon-name-part></tp:taxon-name> in the subtropical coastal waters of Hong Kong.</article-title><source>Estuarine, Coastal and Shelf Science</source><volume>73</volume>(<issue>1–2</issue>): <fpage>290</fpage>–<lpage>298</lpage>. <ext-link xlink:type="simple" ext-link-type="doi" xlink:href="10.1016/j.ecss.2007.01.011">https://doi.org/10.1016/j.ecss.2007.01.011</ext-link></mixed-citation></ref><ref id="B58"><mixed-citation xmlns:xlink="http://www.w3.org/1999/xlink" xlink:type="simple"><person-group><name name-style="western"><surname>Noblezada</surname><given-names>MMP</given-names></name><name name-style="western"><surname>Campos</surname><given-names>WL</given-names></name></person-group> (<year>2008</year>) <article-title>Spatial distribution of chaetognaths off the northern Bicol Shelf, Philippines (Pacific coast).</article-title><source>ICES Journal of Marine Science</source><volume>65</volume>(<issue>3</issue>): <fpage>484</fpage>–<lpage>494</lpage>. <ext-link xlink:type="simple" ext-link-type="doi" xlink:href="10.1093/icesjms/fsn027">https://doi.org/10.1093/icesjms/fsn027</ext-link></mixed-citation></ref><ref id="B44"><mixed-citation xmlns:xlink="http://www.w3.org/1999/xlink" xlink:type="simple"><person-group><name name-style="western"><surname>Lie</surname><given-names>AA</given-names></name><name name-style="western"><surname>Tse</surname><given-names>P</given-names></name><name name-style="western"><surname>Wong</surname><given-names>CK</given-names></name></person-group> (<year>2012</year>) <article-title>Diel vertical migration and feeding of three species of chaetognaths (<italic><tp:taxon-name><tp:taxon-name-part taxon-name-part-type="genus">Flaccisagitta</tp:taxon-name-part><tp:taxon-name-part taxon-name-part-type="species">enflata</tp:taxon-name-part></tp:taxon-name></italic>, <italic><tp:taxon-name><tp:taxon-name-part taxon-name-part-type="genus">Aidanosagitta</tp:taxon-name-part><tp:taxon-name-part taxon-name-part-type="species">delicata</tp:taxon-name-part></tp:taxon-name></italic> and <italic><tp:taxon-name><tp:taxon-name-part taxon-name-part-type="genus">Aidanosagitta</tp:taxon-name-part><tp:taxon-name-part taxon-name-part-type="species">neglecta</tp:taxon-name-part></tp:taxon-name></italic>) in two shallow, subtropical bays in Hong Kong.</article-title><source>Journal of Plankton Research</source><volume>34</volume>(<issue>8</issue>): <fpage>670</fpage>–<lpage>684</lpage>. <ext-link xlink:type="simple" ext-link-type="doi" xlink:href="10.1093/plankt/fbs041">https://doi.org/10.1093/plankt/fbs041</ext-link></mixed-citation></ref></ref-list></tp:taxon-treatment>
