# Supplementary material for: ﻿Taxonomic reassessment of chaetognaths (Chaetognatha, Sagittoidea, Aphragmophora) from Korean waters
Source: Zookeys. 2022 Jun 21;1106:165–211. doi: 10.3897/zookeys.1106.80184 (PMC9848744; doi:10.3897/zookeys.1106.80184)
Supplement: XML Treatment for Aidanosagitta crassa [file zookeys.1106.80184-treatment25.xml]

<!DOCTYPE tp:taxon-treatment
  PUBLIC "-//TaxonX//DTD Taxonomic Treatment Publishing DTD v0 20100105//EN" "tax-treatment-NSO.dtd">
<tp:taxon-treatment xmlns:tp="http://www.plazi.org/taxpub"><tp:treatment-meta><kwd-group><label>Taxon classification</label><kwd>
                <named-content content-type="kingdom">Animalia</named-content>
              </kwd><kwd>
                <named-content content-type="order"> Aphragmophora</named-content>
              </kwd><kwd>
                <named-content content-type="family">Sagittidae</named-content>
              </kwd></kwd-group><mixed-citation publication-type="journal"><person-group><name><surname>Choo</surname><given-names>Seohwi</given-names></name><name><surname>Jeong</surname><given-names>Man-Ki</given-names></name><name><surname>Soh</surname><given-names>Ho Young</given-names></name></person-group><article-title>﻿Taxonomic reassessment of chaetognaths (<tp:taxon-name><tp:taxon-name-part taxon-name-part-type="phylum">Chaetognatha</tp:taxon-name-part></tp:taxon-name>, <tp:taxon-name><tp:taxon-name-part taxon-name-part-type="class">Sagittoidea</tp:taxon-name-part></tp:taxon-name>, <tp:taxon-name><tp:taxon-name-part taxon-name-part-type="order">Aphragmophora</tp:taxon-name-part></tp:taxon-name>) from Korean waters</article-title><source>Zookeys</source><day>21</day><month>06</month><year>2022</year><volume>1106</volume><fpage>165</fpage><lpage>211</lpage><pub-id pub-id-type="doi">10.3897/zookeys.1106.80184</pub-id></mixed-citation></tp:treatment-meta><tp:nomenclature><label>﻿</label><tp:taxon-name>
              <object-id xmlns:xlink="http://www.w3.org/1999/xlink" content-type="arpha" xlink:type="simple">EAF6ACF9-7B10-5A92-BFE8-E99FD96875EC</object-id>
              <tp:taxon-name-part taxon-name-part-type="genus" reg="Aidanosagitta">Aidanosagitta</tp:taxon-name-part>
              <tp:taxon-name-part taxon-name-part-type="species" reg="crassa">crassa</tp:taxon-name-part>
            </tp:taxon-name><tp:taxon-authority>(Tokioka, 1939)</tp:taxon-authority><xref ref-type="fig" rid="F3">Figs 3C</xref><xref ref-type="fig" rid="F5">, 5B</xref><xref ref-type="fig" rid="F19">, 19A–F</xref><tp:nomenclature-citation-list><tp:nomenclature-citation><tp:taxon-name>
                  <tp:taxon-name-part taxon-name-part-type="genus" reg="Aidanosagitta">Aidanosagitta</tp:taxon-name-part>
                  <tp:taxon-name-part taxon-name-part-type="species" reg="crassa">crassa</tp:taxon-name-part>
                  <tp:taxon-name-part taxon-name-part-type="infraspecific-rank">f.</tp:taxon-name-part>
                  <tp:taxon-name-part taxon-name-part-type="form" reg="naikaiensis">naikaiensis</tp:taxon-name-part>
                </tp:taxon-name><comment>: Tokioka, 1959: 376–377 p., fig. 16, table 15.</comment></tp:nomenclature-citation><tp:nomenclature-citation><tp:taxon-name>
                  <tp:taxon-name-part taxon-name-part-type="genus" reg="Sagitta">Sagitta</tp:taxon-name-part>
                  <tp:taxon-name-part taxon-name-part-type="species" reg="crassa">crassa</tp:taxon-name-part>
                </tp:taxon-name><comment>: Tokioka, 1939: 349–352 p., figs 1–8</comment></tp:nomenclature-citation></tp:nomenclature-citation-list></tp:nomenclature><tp:treatment-sec sec-type="material" id="SECID0EMCAK"><title>Material examined.</title><p><bold>Type C (collarette type)</bold>: East Sea (<named-content xmlns:xlink="http://www.w3.org/1999/xlink" content-type="dwc:verbatimCoordinates" xlink:type="simple"><named-content content-type="geo-json" specific-use="{&#34;type&#34;:&#34;Point&#34;,&#34;coordinates&#34;:[131.243300,37.553300]}" id="NCID0EXCAK" xlink:type="simple">37°33.198'N, 131°14.598'E</named-content></named-content>), 0–100 m depth, oblique towing with conical net, Feb 2020, <named-content xmlns:xlink="http://www.w3.org/1999/xlink" content-type="dwc:institutional_code" xlink:title="National Institute of Biological Resources" xlink:href="http://grbio.org/institution/national-institute-biological-resources-0" xlink:type="simple">NIBR</named-content>IV0000895304 (one specimen); Yellow Sea (<named-content xmlns:xlink="http://www.w3.org/1999/xlink" content-type="dwc:verbatimCoordinates" xlink:type="simple"><named-content content-type="geo-json" specific-use="{&#34;type&#34;:&#34;Point&#34;,&#34;coordinates&#34;:[126.089433,35.375833]}" id="NCID0E6CAK" xlink:type="simple">35°22.550'N, 126°5.366'E</named-content></named-content>), 0–16.5 m depth, oblique towing with conical net, Jul 2020, five specimens; Korea Strait (<named-content xmlns:xlink="http://www.w3.org/1999/xlink" content-type="dwc:verbatimCoordinates" xlink:type="simple"><named-content content-type="geo-json" specific-use="{&#34;type&#34;:&#34;Point&#34;,&#34;coordinates&#34;:[127.590000,34.228300]}" id="NCID0EHDAK" xlink:type="simple">34°13.698'N, 127°35.400'E</named-content></named-content>), 0–28 m depth, oblique towing with conical net, Feb 2020 (one specimen). <bold>Type N (naked type)</bold>: Yellow Sea (<named-content xmlns:xlink="http://www.w3.org/1999/xlink" content-type="dwc:verbatimCoordinates" xlink:type="simple"><named-content content-type="geo-json" specific-use="{&#34;type&#34;:&#34;Point&#34;,&#34;coordinates&#34;:[126.174717,35.288600]}" id="NCID0ERDAK" xlink:type="simple">35°17.316'N, 126°10.483'E</named-content></named-content>), 0–6.4 m depth, oblique towing with conical net, Jul 2020, <named-content xmlns:xlink="http://www.w3.org/1999/xlink" content-type="dwc:institutional_code" xlink:title="National Institute of Biological Resources" xlink:href="http://grbio.org/institution/national-institute-biological-resources-0" xlink:type="simple">NIBR</named-content>IV0000895303 (three specimens).</p></tp:treatment-sec><tp:treatment-sec sec-type="description" id="SECID0EWDAK"><title>Description.</title><p><bold>Type C</bold>: total body length ranged within 9.9 and 11.2 mm. Tail 26.6–29.8% of body length. Rigid and opaque body (Fig. <xref ref-type="fig" rid="F19">19</xref>). Head small. Collarette beginning at neck and reaching middle of body (Fig. <xref ref-type="fig" rid="F19">19A</xref>). Round eyes star-shaped eye pigments. Corona ciliata beginning from neck, elongated to anterior of ventral ganglion (Fig. <xref ref-type="fig" rid="F19">19A, B</xref>). Intestinal diverticula present (Fig. <xref ref-type="fig" rid="F19">19C</xref>). Two pairs of lateral fins completely rayed (Fig. <xref ref-type="fig" rid="F19">19E, F</xref>). Anterior fins 18.1% of body length. Anterior fins beginning at posterior of ventral ganglion. Starting points of anterior fins 29.6% and ending points of anterior fins 46.6% of body length, respectively (Fig. <xref ref-type="fig" rid="F19">19D</xref>). Posterior fins 23.0% of body length and 1.3 times longer than anterior fins. Starting of posterior fins 62.0% and ending points of posterior fins 86.9% of body length, respectively. Posterior fins well separated from anterior fins beginning at middle of body (Fig. <xref ref-type="fig" rid="F19">19A, D</xref>). Seminal vesicles longitudinally elongated (Fig. <xref ref-type="fig" rid="F19">19D</xref>). Eggs reaching posterior of ventral ganglion.</p><fig id="F19" position="float" orientation="portrait"><object-id xmlns:xlink="http://www.w3.org/1999/xlink" content-type="doi" xlink:type="simple">10.3897/zookeys.1106.80184.figure19</object-id><object-id xmlns:xlink="http://www.w3.org/1999/xlink" content-type="arpha" xlink:type="simple">0DB9A9BA-3BA2-50BD-885B-FBC8FCD31B43</object-id><label>Figure 19.</label><caption><p><bold>A</bold><italic><tp:taxon-name><tp:taxon-name-part taxon-name-part-type="genus" reg="Aidanosagitta">Aidanosagitta</tp:taxon-name-part><tp:taxon-name-part taxon-name-part-type="species" reg="crassa">crassa</tp:taxon-name-part></tp:taxon-name></italic> Type C (dorsal view) <bold>B</bold><italic><tp:taxon-name><tp:taxon-name-part taxon-name-part-type="genus" reg="Aidanosagitta">Aidanosagitta</tp:taxon-name-part><tp:taxon-name-part taxon-name-part-type="species" reg="crassa">crassa</tp:taxon-name-part></tp:taxon-name></italic> Type N (dorsal view) <bold>C</bold> head and neck <bold>D</bold> tail <bold>E</bold> anterior fin <bold>F</bold> posterior fin. Abbreviations: <abbrev xmlns:xlink="http://www.w3.org/1999/xlink" xlink:title="anterior fin" id="ABBRID0EIGAK" xlink:type="simple">AF</abbrev> = anterior fin; <abbrev xmlns:xlink="http://www.w3.org/1999/xlink" xlink:title="corona ciliata" id="ABBRID0EMGAK" xlink:type="simple">CC</abbrev> = corona ciliata; <abbrev xmlns:xlink="http://www.w3.org/1999/xlink" xlink:title="collarette" id="ABBRID0EQGAK" xlink:type="simple">COL</abbrev> = collarette; E = eye; <abbrev xmlns:xlink="http://www.w3.org/1999/xlink" xlink:title="intestine" id="ABBRID0EUGAK" xlink:type="simple">IN</abbrev> = intestine; <abbrev xmlns:xlink="http://www.w3.org/1999/xlink" xlink:title="intestinal diverticula" id="ABBRID0EYGAK" xlink:type="simple">ID</abbrev> = intestine diverticula; <abbrev xmlns:xlink="http://www.w3.org/1999/xlink" xlink:title="posterior fin" id="ABBRID0E3GAK" xlink:type="simple">PF</abbrev> = posterior fin; <abbrev xmlns:xlink="http://www.w3.org/1999/xlink" xlink:title="seminal vesicle" id="ABBRID0EAHAK" xlink:type="simple">SV</abbrev> = seminal vesicle.</p></caption><graphic xmlns:xlink="http://www.w3.org/1999/xlink" xlink:href="zookeys-1106-165_article-80184__-g019.jpg" position="float" orientation="portrait" xlink:type="simple" id="oo_704203.jpg"><uri content-type="original_file" xlink:type="simple">https://binary.pensoft.net/fig/704203</uri></graphic></fig><p><bold>Type N</bold>: total body length ranged between 8.1 and8.2 mm. Tail 27.0–30.0% of body length (Fig. <xref ref-type="fig" rid="F19">19B</xref>). Collarette beginning at anterior of ventral ganglion and reaching posterior of ventral ganglion (Fig. <xref ref-type="fig" rid="F19">19B</xref>). Anterior fins 19.1% of body length. Anterior fins beginning at posterior of ventral ganglion. Starting points of anterior fins 34.0% and end points of anterior fins 54.6% of body length, respectively (Fig. <xref ref-type="fig" rid="F19">19B</xref>). Posterior fins 24.6% of body length and 1.3 times longer than anterior fins. Starting points of posterior head 60.9% and ending points of posterior fins 88.2% of body length, respectively. Posterior fins well-separated from anterior fins beginning at middle of body (Fig. <xref ref-type="fig" rid="F19">19A, B</xref>).</p></tp:treatment-sec><tp:treatment-sec sec-type="distribution" id="SECID0E4HAK"><title>Distribution.</title><p>This species is found in the neritic water of the Pacific Ocean (<xref ref-type="bibr" rid="B70">Pierrot-Bults and Nair 1991</xref>), the neritic coastal water of Hong Kong (<xref ref-type="bibr" rid="B92">Tse et al. 2007</xref>) and the Tosa Bay of Japan (<xref ref-type="bibr" rid="B59">Ohnishi et al. 2014</xref>). In this study, it was found in the epipelagic zone (0–100 m depth) of the East Sea, Korea Strait and Yellow Sea (Fig. <xref ref-type="fig" rid="F1">1</xref>, stations ES01, YS01, YS02 and KS01).</p></tp:treatment-sec><tp:treatment-sec sec-type="ecology" id="SECID0ETIAK"><title>Ecology.</title><p><italic><tp:taxon-name><tp:taxon-name-part taxon-name-part-type="genus" reg="Aidanosagitta">Aidanosagitta</tp:taxon-name-part><tp:taxon-name-part taxon-name-part-type="species" reg="crassa">crassa</tp:taxon-name-part></tp:taxon-name></italic> appears in high abundance throughout the year in the relatively low saline waters of the Yellow Sea and coast of Jeju (<xref ref-type="bibr" rid="B61">Park 1970</xref>). This species rarely appears in the summer warm waters of southern Korea. The body length varies according to the season and it has been reported that they are large (type C) in winter and small in summer (type N) (<xref ref-type="bibr" rid="B61">Park 1970</xref>). Specimens of type C die after spawning and those of type N dominate the new generation (<xref ref-type="bibr" rid="B61">Park 1970</xref>). We obtained specimens from the East Sea in winter and the Yellow Sea in summer.</p></tp:treatment-sec><tp:treatment-sec sec-type="remarks" id="SECID0EQJAK"><title>Remarks.</title><p>Previous researchers classified <italic><tp:taxon-name><tp:taxon-name-part taxon-name-part-type="genus" reg="Aidanosagitta">Aidanosagitta</tp:taxon-name-part><tp:taxon-name-part taxon-name-part-type="species" reg="crassa">crassa</tp:taxon-name-part></tp:taxon-name></italic> into three types according to the distribution of the collarette: C type, covers from the neck to the body; N type, covers only the ventral ganglion; and I type, covers the ventral ganglion and partially covers the body (<xref ref-type="bibr" rid="B61">Park 1970</xref>). In this study, specimens of types C and N were collected and the Korean type C from the Yellow Sea had the same morphological characteristics of the collarette as the original description of this species reported by <xref ref-type="bibr" rid="B85">Tokioka (1939)</xref>. Similarly, type N, which appeared together with type C at other stations of the Yellow Sea, was consistent with the morphological characteristics of the collarette of <italic><tp:taxon-name><tp:taxon-name-part taxon-name-part-type="genus" reg="Aidanosagitta">A.</tp:taxon-name-part><tp:taxon-name-part taxon-name-part-type="species" reg="crassa">crassa</tp:taxon-name-part></tp:taxon-name></italic> and <italic><tp:taxon-name><tp:taxon-name-part taxon-name-part-type="genus" reg="Aidanosagitta">Aidanosagitta</tp:taxon-name-part><tp:taxon-name-part taxon-name-part-type="species" reg="crassa">crassa</tp:taxon-name-part><tp:taxon-name-part taxon-name-part-type="infraspecific-rank">f.</tp:taxon-name-part><tp:taxon-name-part taxon-name-part-type="form" reg="naikaiensis">naikaiensis</tp:taxon-name-part></tp:taxon-name></italic> (<xref ref-type="bibr" rid="B85">Tokioka 1939</xref>). It has been reported that the three types of <italic><tp:taxon-name><tp:taxon-name-part taxon-name-part-type="genus" reg="Aidanosagitta">A.</tp:taxon-name-part><tp:taxon-name-part taxon-name-part-type="species" reg="crassa">crassa</tp:taxon-name-part></tp:taxon-name></italic> appear at different periods depending on environmental factors (water temperature and salinity) of the specific sea area; however, in this study, both types appeared simultaneously in the Yellow Sea. A more detailed ecological investigation of the impact of environment factors on the succession of the three types of <italic><tp:taxon-name><tp:taxon-name-part taxon-name-part-type="genus" reg="Aidanosagitta">A.</tp:taxon-name-part><tp:taxon-name-part taxon-name-part-type="species" reg="crassa">crassa</tp:taxon-name-part></tp:taxon-name></italic> is necessary. We observed four specimens for type C of <italic><tp:taxon-name><tp:taxon-name-part taxon-name-part-type="genus" reg="Aidanosagitta">A.</tp:taxon-name-part><tp:taxon-name-part taxon-name-part-type="species" reg="crassa">crassa</tp:taxon-name-part></tp:taxon-name></italic><abbrev xmlns:xlink="http://www.w3.org/1999/xlink" xlink:title="Chlorazol black E" id="ABBRID0ELMAK" xlink:type="simple">CBE</abbrev> staining pattern: dorsomedian line, 14 dots; dorsolateral line, &gt; 100 dots; lateral line, 8 dots; receptors on the lateral fin, 8 dots; anterolateral receptors on the caudal fin, 4 dots; posterior receptors on the caudal fin, 6 dots. The pattern of dorsomedian dots was small spots that crossed the centre of the body and larger symmetrical spots on dorsolateral line dots. In addition, we observed three specimens for type N of <italic><tp:taxon-name><tp:taxon-name-part taxon-name-part-type="genus" reg="Aidanosagitta">A.</tp:taxon-name-part><tp:taxon-name-part taxon-name-part-type="species" reg="crassa">crassa</tp:taxon-name-part></tp:taxon-name></italic><abbrev xmlns:xlink="http://www.w3.org/1999/xlink" xlink:title="Chlorazol black E" id="ABBRID0E1MAK" xlink:type="simple">CBE</abbrev> staining pattern: dorsomedian line, 35 dots; dorsolateral line, 34 dots; lateral line, 12 dots; receptors on the lateral fin, not observed; anterolateral receptors on the caudal fin, 2 dots; posterior receptors on the caudal fin, 4 dots.</p></tp:treatment-sec><tp:treatment-sec><!--Section generated to contain objects referenced in tp:taxon-treatment.--><fig id="F3" position="float" orientation="portrait"><object-id xmlns:xlink="http://www.w3.org/1999/xlink" content-type="doi" xlink:type="simple">10.3897/zookeys.1106.80184.figure3</object-id><object-id xmlns:xlink="http://www.w3.org/1999/xlink" content-type="arpha" xlink:type="simple">EFC66DA5-2D9F-5AF2-9315-F792010A3D57</object-id><label>Figure 3.</label><caption><p>Appearance of body <bold>A</bold> transparent and flaccid body (<italic><tp:taxon-name><tp:taxon-name-part taxon-name-part-type="genus" reg="Flaccisagitta">Flaccisagitta</tp:taxon-name-part><tp:taxon-name-part taxon-name-part-type="species" reg="enflata">enflata</tp:taxon-name-part></tp:taxon-name></italic>) <bold>B</bold> translucent body (<italic><tp:taxon-name><tp:taxon-name-part taxon-name-part-type="genus" reg="Pterosagitta">Pterosagitta</tp:taxon-name-part><tp:taxon-name-part taxon-name-part-type="species" reg="draco">draco</tp:taxon-name-part></tp:taxon-name></italic>) <bold>C</bold> opaque and rigid body (<italic><tp:taxon-name><tp:taxon-name-part taxon-name-part-type="genus" reg="Aidanosagitta">Aidanosagitta</tp:taxon-name-part><tp:taxon-name-part taxon-name-part-type="species" reg="crassa">crassa</tp:taxon-name-part></tp:taxon-name></italic>).</p></caption><graphic xmlns:xlink="http://www.w3.org/1999/xlink" xlink:href="zookeys-1106-165_article-80184__-g003.jpg" position="float" orientation="portrait" xlink:type="simple" id="oo_704187.jpg"><uri content-type="original_file" xlink:type="simple">https://binary.pensoft.net/fig/704187</uri></graphic></fig><fig id="F5" position="float" orientation="portrait"><object-id xmlns:xlink="http://www.w3.org/1999/xlink" content-type="doi" xlink:type="simple">10.3897/zookeys.1106.80184.figure5</object-id><object-id xmlns:xlink="http://www.w3.org/1999/xlink" content-type="arpha" xlink:type="simple">A9C6834D-2B5D-5E19-B47B-10FB64703843</object-id><label>Figure 5.</label><caption><p>Presence and absence of rayless zone on lateral fins <bold>A</bold> black arrow shows rayless zone on posterior fin (<italic><tp:taxon-name><tp:taxon-name-part taxon-name-part-type="genus" reg="Zonosagitta">Zonosagitta</tp:taxon-name-part><tp:taxon-name-part taxon-name-part-type="species" reg="nagae">nagae</tp:taxon-name-part></tp:taxon-name></italic>) <bold>B</bold> completely rayed fin (<italic><tp:taxon-name><tp:taxon-name-part taxon-name-part-type="genus" reg="Aidanosagitta">Aidanosagitta</tp:taxon-name-part><tp:taxon-name-part taxon-name-part-type="species" reg="crassa">crassa</tp:taxon-name-part></tp:taxon-name></italic>).</p></caption><graphic xmlns:xlink="http://www.w3.org/1999/xlink" xlink:href="zookeys-1106-165_article-80184__-g005.jpg" position="float" orientation="portrait" xlink:type="simple" id="oo_704189.jpg"><uri content-type="original_file" xlink:type="simple">https://binary.pensoft.net/fig/704189</uri></graphic></fig><fig id="F1" position="float" orientation="portrait"><object-id xmlns:xlink="http://www.w3.org/1999/xlink" content-type="doi" xlink:type="simple">10.3897/zookeys.1106.80184.figure1</object-id><object-id xmlns:xlink="http://www.w3.org/1999/xlink" content-type="arpha" xlink:type="simple">5562D972-0560-5AC5-AB8B-1E47E5EE62FA</object-id><label>Figure 1.</label><caption><p>Sampling stations in Korean waters. Empty circles, sampling stations; filled circles, the stations where the chaetognaths were secured.</p></caption><graphic xmlns:xlink="http://www.w3.org/1999/xlink" xlink:href="zookeys-1106-165_article-80184__-g001.jpg" position="float" orientation="portrait" xlink:type="simple" id="oo_704185.jpg"><uri content-type="original_file" xlink:type="simple">https://binary.pensoft.net/fig/704185</uri></graphic></fig></tp:treatment-sec><ref-list><ref id="B70"><mixed-citation xmlns:xlink="http://www.w3.org/1999/xlink" xlink:type="simple"><person-group><name name-style="western"><surname>Pierrot-Bults</surname><given-names>AC</given-names></name><name name-style="western"><surname>Nair</surname><given-names>VR</given-names></name></person-group> (<year>1991</year>) <article-title>Distribution patterns in <tp:taxon-name><tp:taxon-name-part taxon-name-part-type="phylum">Chaetognatha</tp:taxon-name-part></tp:taxon-name>.</article-title> In: <person-group><name name-style="western"><surname>Bone</surname><given-names>Q</given-names></name><name name-style="western"><surname>Kapp</surname><given-names>H</given-names></name><name name-style="western"><surname>Pierrot-Bults</surname><given-names>AC</given-names></name></person-group> (<role>Eds</role>) <issue-title>The Biology of the Chaetognaths.</issue-title><source>Oxford Science Publications, New York</source>, <fpage>86</fpage>–<lpage>116</lpage>.</mixed-citation></ref><ref id="B92"><mixed-citation xmlns:xlink="http://www.w3.org/1999/xlink" xlink:type="simple"><person-group><name name-style="western"><surname>Tse</surname><given-names>P</given-names></name><name name-style="western"><surname>Hui</surname><given-names>SY</given-names></name><name name-style="western"><surname>Wong</surname><given-names>CK</given-names></name></person-group> (<year>2007</year>) <article-title>Species composition and seasonal abundance of <tp:taxon-name><tp:taxon-name-part taxon-name-part-type="phylum">Chaetognatha</tp:taxon-name-part></tp:taxon-name> in the subtropical coastal waters of Hong Kong.</article-title><source>Estuarine, Coastal and Shelf Science</source><volume>73</volume>(<issue>1–2</issue>): <fpage>290</fpage>–<lpage>298</lpage>. <ext-link xlink:type="simple" ext-link-type="doi" xlink:href="10.1016/j.ecss.2007.01.011">https://doi.org/10.1016/j.ecss.2007.01.011</ext-link></mixed-citation></ref><ref id="B59"><mixed-citation xmlns:xlink="http://www.w3.org/1999/xlink" xlink:type="simple"><person-group><name name-style="western"><surname>Ohnishi</surname><given-names>T</given-names></name><name name-style="western"><surname>Ueda</surname><given-names>H</given-names></name><name name-style="western"><surname>Kuroda</surname><given-names>K</given-names></name></person-group> (<year>2014</year>) <article-title>Community structure and spatial distribution of chaetognaths in Tosa Bay on the temperate Kuroshio coast of Japan.</article-title><source>Plankton &amp; Benthos Research</source><volume>9</volume>(<issue>3</issue>): <fpage>176</fpage>–<lpage>187</lpage>. <ext-link xlink:type="simple" ext-link-type="doi" xlink:href="10.3800/pbr.9.176">https://doi.org/10.3800/pbr.9.176</ext-link></mixed-citation></ref><ref id="B61"><mixed-citation xmlns:xlink="http://www.w3.org/1999/xlink" xlink:type="simple"><person-group><name name-style="western"><surname>Park</surname><given-names>JS</given-names></name></person-group> (<year>1970</year>) The chaetognaths of Korean waters. PhD Thesis, Pukyong National University, Busan, South Korea.</mixed-citation></ref><ref id="B85"><mixed-citation xmlns:xlink="http://www.w3.org/1999/xlink" xlink:type="simple"><person-group><name name-style="western"><surname>Tokioka</surname><given-names>T</given-names></name></person-group> (<year>1939</year>) <article-title>Chaetognaths collected chiefly from the Bays of Sagami and Suruga with some notes on the shape and structure of the seminal vesicles.</article-title><source>Records of Oceanographic Works in Japan</source><volume>10</volume>: <fpage>122</fpage>–<lpage>150</lpage>.</mixed-citation></ref></ref-list></tp:taxon-treatment>
