# Supplementary material for: ﻿Taxonomic reassessment of chaetognaths (Chaetognatha, Sagittoidea, Aphragmophora) from Korean waters
Source: Zookeys. 2022 Jun 21;1106:165–211. doi: 10.3897/zookeys.1106.80184 (PMC9848744; doi:10.3897/zookeys.1106.80184)
Supplement: XML Treatment for Aidanosagitta regularis [file zookeys.1106.80184-treatment26.xml]

<!DOCTYPE tp:taxon-treatment
  PUBLIC "-//TaxonX//DTD Taxonomic Treatment Publishing DTD v0 20100105//EN" "tax-treatment-NSO.dtd">
<tp:taxon-treatment xmlns:tp="http://www.plazi.org/taxpub"><tp:treatment-meta><kwd-group><label>Taxon classification</label><kwd>
                <named-content content-type="kingdom">Animalia</named-content>
              </kwd><kwd>
                <named-content content-type="order"> Aphragmophora</named-content>
              </kwd><kwd>
                <named-content content-type="family">Sagittidae</named-content>
              </kwd></kwd-group><mixed-citation publication-type="journal"><person-group><name><surname>Choo</surname><given-names>Seohwi</given-names></name><name><surname>Jeong</surname><given-names>Man-Ki</given-names></name><name><surname>Soh</surname><given-names>Ho Young</given-names></name></person-group><article-title>﻿Taxonomic reassessment of chaetognaths (<tp:taxon-name><tp:taxon-name-part taxon-name-part-type="phylum">Chaetognatha</tp:taxon-name-part></tp:taxon-name>, <tp:taxon-name><tp:taxon-name-part taxon-name-part-type="class">Sagittoidea</tp:taxon-name-part></tp:taxon-name>, <tp:taxon-name><tp:taxon-name-part taxon-name-part-type="order">Aphragmophora</tp:taxon-name-part></tp:taxon-name>) from Korean waters</article-title><source>Zookeys</source><day>21</day><month>06</month><year>2022</year><volume>1106</volume><fpage>165</fpage><lpage>211</lpage><pub-id pub-id-type="doi">10.3897/zookeys.1106.80184</pub-id></mixed-citation></tp:treatment-meta><tp:nomenclature><label>﻿</label><tp:taxon-name>
              <object-id xmlns:xlink="http://www.w3.org/1999/xlink" content-type="arpha" xlink:type="simple">ACA7B54C-85E1-55CD-AA86-38C29B02F1F8</object-id>
              <tp:taxon-name-part taxon-name-part-type="genus" reg="Aidanosagitta">Aidanosagitta</tp:taxon-name-part>
              <tp:taxon-name-part taxon-name-part-type="species" reg="regularis">regularis</tp:taxon-name-part>
            </tp:taxon-name><tp:taxon-authority>(Aida, 1897)</tp:taxon-authority><xref ref-type="fig" rid="F6">Figs 6A</xref><xref ref-type="fig" rid="F7">, 7A</xref><xref ref-type="fig" rid="F10">, 10A</xref><xref ref-type="fig" rid="F20">, 20A–E</xref><tp:nomenclature-citation-list><tp:nomenclature-citation><tp:taxon-name>
                  <tp:taxon-name-part taxon-name-part-type="genus" reg="Sagitta">Sagitta</tp:taxon-name-part>
                  <tp:taxon-name-part taxon-name-part-type="species" reg="regularis">regularis</tp:taxon-name-part>
                </tp:taxon-name><comment>: Aida, 1897: 17–18 p., fig. 8; <xref ref-type="bibr" rid="B21">Doncaster 1902</xref>: 211 p., fig. 7; <xref ref-type="bibr" rid="B13">Burfield and Harvey 1926</xref>: 100 p., figs 31–32; <xref ref-type="bibr" rid="B84">Thomson 1947</xref>: 18–19 p.; <xref ref-type="bibr" rid="B4">Alvariño 1967</xref>: 72–75 p., fig. 48A–D; <xref ref-type="bibr" rid="B80">Srinivasan 1979</xref>: 31–32 p., fig. 17A–F; <xref ref-type="bibr" rid="B56">Nair et al. 2008</xref>: 110 p., table 2.</comment></tp:nomenclature-citation></tp:nomenclature-citation-list></tp:nomenclature><tp:treatment-sec sec-type="material" id="SECID0EZPAK"><title>Material examined.</title><p>Korea Strait (<named-content xmlns:xlink="http://www.w3.org/1999/xlink" content-type="dwc:verbatimCoordinates" xlink:type="simple"><named-content content-type="geo-json" specific-use="{&#34;type&#34;:&#34;Point&#34;,&#34;coordinates&#34;:[127.566700,33.560000]}" id="NCID0ECQAK" xlink:type="simple">33°33.600'N, 127°34.002'E</named-content></named-content>), 0–96 m depth, oblique towing with conical net, Feb 2020, <named-content xmlns:xlink="http://www.w3.org/1999/xlink" content-type="dwc:institutional_code" xlink:title="National Institute of Biological Resources" xlink:href="http://grbio.org/institution/national-institute-biological-resources-0" xlink:type="simple">NIBR</named-content>IV0000895302 (one specimen); northern East China Sea (<named-content xmlns:xlink="http://www.w3.org/1999/xlink" content-type="dwc:verbatimCoordinates" xlink:type="simple"><named-content content-type="geo-json" specific-use="{&#34;type&#34;:&#34;Point&#34;,&#34;coordinates&#34;:[126.500000,32.550000]}" id="NCID0EKQAK" xlink:type="simple">32°33.000'N, 126°30.000'E</named-content></named-content>), 0–100 m depth, oblique towing with conical net, Feb 2020, <named-content xmlns:xlink="http://www.w3.org/1999/xlink" content-type="dwc:institutional_code" xlink:title="National Institute of Biological Resources" xlink:href="http://grbio.org/institution/national-institute-biological-resources-0" xlink:type="simple">NIBR</named-content>IV0000895301 (one specimen); northern East China Sea (<named-content xmlns:xlink="http://www.w3.org/1999/xlink" content-type="dwc:verbatimCoordinates" xlink:type="simple"><named-content content-type="geo-json" specific-use="{&#34;type&#34;:&#34;Point&#34;,&#34;coordinates&#34;:[127.085000,32.500000]}" id="NCID0ESQAK" xlink:type="simple">32°30.000'N, 127°5.100'E</named-content></named-content>), 0–120 m depth, oblique towing with conical net, Feb 2020 (one specimen).</p></tp:treatment-sec><tp:treatment-sec sec-type="description" id="SECID0EXQAK"><title>Description.</title><p>Total body length ranged within 6.1 and 6.7 mm. Tail 30.5–31.7% of body length. Hooks 6. Anterior teeth 3–4 and posterior teeth 5–6, respectively. Rigid and opaque body (Fig. <xref ref-type="fig" rid="F20">20</xref>). Head small, triangular shaped (Fig. <xref ref-type="fig" rid="F20">20B</xref>). Round eyes with “B”-shaped eye pigments (Fig. <xref ref-type="fig" rid="F20">20B</xref>). Collarette expanding to seminal vesicles (Fig. <xref ref-type="fig" rid="F20">20A</xref>). Corona ciliata beginning from neck to anterior of ventral ganglion (Fig. <xref ref-type="fig" rid="F10">10A</xref>). Anterior fins 12.3% of body length. Anterior fins beginning at posterior of ventral ganglion. Starting points of anterior fins 37.3% and ending points of anterior fins 50.9% of body length, respectively (Fig. <xref ref-type="fig" rid="F20">20D</xref>). Posterior fins 22.0% of body length and 1.8 times longer than anterior fins. Starting points of posterior fins 62.9% and ending points of posterior fins 84.7% of body length, respectively. Posterior fins not connected to anterior fins, beginning in front of caudal septum and both anterior fins and posterior fins completely rayed (Fig. <xref ref-type="fig" rid="F20">20D, E</xref>). Caudal fin fully rayed and roughly round or triangle-shaped (Fig. <xref ref-type="fig" rid="F20">20C</xref>). Intestinal diverticula present (Figs <xref ref-type="fig" rid="F7">7A</xref>, <xref ref-type="fig" rid="F20">20B</xref>). Seminal vesicles longitudinally elongated along body (Fig. <xref ref-type="fig" rid="F20">20C</xref>). Eggs reaching posterior of ventral ganglion.</p><fig id="F20" position="float" orientation="portrait"><object-id xmlns:xlink="http://www.w3.org/1999/xlink" content-type="doi" xlink:type="simple">10.3897/zookeys.1106.80184.figure20</object-id><object-id xmlns:xlink="http://www.w3.org/1999/xlink" content-type="arpha" xlink:type="simple">A2C2CE3C-EE24-5BA7-BC11-D616FB75F51E</object-id><label>Figure 20.</label><caption><p><bold>A</bold><italic><tp:taxon-name><tp:taxon-name-part taxon-name-part-type="genus" reg="Aidanosagitta">Aidanosagitta</tp:taxon-name-part><tp:taxon-name-part taxon-name-part-type="species" reg="regularis">regularis</tp:taxon-name-part></tp:taxon-name></italic> (dorsal view) <bold>B</bold> head <bold>C</bold> tail <bold>D</bold> anterior fin <bold>E</bold> posterior fin. Abbreviations: <abbrev xmlns:xlink="http://www.w3.org/1999/xlink" xlink:title="corona ciliata" id="ABBRID0EGTAK" xlink:type="simple">CC</abbrev> = corona ciliata; <abbrev xmlns:xlink="http://www.w3.org/1999/xlink" xlink:title="collarette" id="ABBRID0EKTAK" xlink:type="simple">COL</abbrev> = collarette; E = eye; <abbrev xmlns:xlink="http://www.w3.org/1999/xlink" xlink:title="seminal vesicle" id="ABBRID0EOTAK" xlink:type="simple">SV</abbrev> = seminal vesicle.</p></caption><graphic xmlns:xlink="http://www.w3.org/1999/xlink" xlink:href="zookeys-1106-165_article-80184__-g020.jpg" position="float" orientation="portrait" xlink:type="simple" id="oo_704204.jpg"><uri content-type="original_file" xlink:type="simple">https://binary.pensoft.net/fig/704204</uri></graphic></fig></tp:treatment-sec><tp:treatment-sec sec-type="distribution" id="SECID0EXTAK"><title>Distribution.</title><p>This species is found in the epipelagic (0–200 m depth) and mesopelagic zones (200–500 m depth) of Pacific and Indian Oceans (<xref ref-type="bibr" rid="B70">Pierrot-Bults and Nair 1991</xref>) and the epipelagic zone (0–100 m depth) of the Tosa Bay in Japan (<xref ref-type="bibr" rid="B59">Ohnishi et al. 2014</xref>). In this study, it was found in the epipelagic zone (0–120 m depth) of the Korea Strait and northern East China Sea (Fig. <xref ref-type="fig" rid="F1">1</xref>, stations KS06, nECS01 and nECS02).</p></tp:treatment-sec><tp:treatment-sec sec-type="ecology" id="SECID0EJUAK"><title>Ecology.</title><p>This species is considered a warm-water Indo-Pacific indicator species because many individuals appear in high-temperature and high-salinity water and the distribution range is limited to the areas affected by warm currents (<xref ref-type="bibr" rid="B61">Park 1970</xref>).</p></tp:treatment-sec><tp:treatment-sec sec-type="remarks" id="SECID0ETUAK"><title>Remarks.</title><p>Amongst the Korean specimens, the collarette was differently inflated, thick and covered the body surface. However, the position and shape of the corona ciliata and fins were consistent with the original description (<xref ref-type="bibr" rid="B1">Aida 1897</xref>). <italic><tp:taxon-name><tp:taxon-name-part taxon-name-part-type="genus" reg="Aidanosagitta">Aidanosagitta</tp:taxon-name-part><tp:taxon-name-part taxon-name-part-type="species" reg="regularis">regularis</tp:taxon-name-part></tp:taxon-name></italic> is similar to <italic><tp:taxon-name><tp:taxon-name-part taxon-name-part-type="genus" reg="Aidanosagitta">A.</tp:taxon-name-part><tp:taxon-name-part taxon-name-part-type="species" reg="bedfordii">bedfordii</tp:taxon-name-part></tp:taxon-name></italic>; however, these two species can be distinguished by the morphological difference in the eye pigments (elongated vs. roundish). We observed two specimens for <abbrev xmlns:xlink="http://www.w3.org/1999/xlink" xlink:title="Chlorazol black E" id="ABBRID0ETVAK" xlink:type="simple">CBE</abbrev> staining pattern: dorsomedian line, 28 dots; dorsolateral line, 34 dots; lateral line, 44 dots; receptors on the lateral fin, 3 dots; anterolateral receptors on the caudal fin, 2 dots; posterior receptors on the caudal fin, not observed due to damage.</p></tp:treatment-sec><tp:treatment-sec><!--Section generated to contain objects referenced in tp:taxon-treatment.--><fig id="F6" position="float" orientation="portrait"><object-id xmlns:xlink="http://www.w3.org/1999/xlink" content-type="doi" xlink:type="simple">10.3897/zookeys.1106.80184.figure6</object-id><object-id xmlns:xlink="http://www.w3.org/1999/xlink" content-type="arpha" xlink:type="simple">4C8FF728-4E9D-5849-8A36-981E0DED7016</object-id><label>Figure 6.</label><caption><p>Shape and position of seminal vesicles <bold>A</bold><italic><tp:taxon-name><tp:taxon-name-part taxon-name-part-type="genus" reg="Aidanosagitta">Aidanosagitta</tp:taxon-name-part><tp:taxon-name-part taxon-name-part-type="species" reg="regularis">regularis</tp:taxon-name-part></tp:taxon-name></italic> (elongated) <bold>B</bold><italic><tp:taxon-name><tp:taxon-name-part taxon-name-part-type="genus" reg="Ferosagitta">Ferosagitta</tp:taxon-name-part><tp:taxon-name-part taxon-name-part-type="species" reg="robusta">robusta</tp:taxon-name-part></tp:taxon-name></italic> (pear shape) <bold>C</bold><italic><tp:taxon-name><tp:taxon-name-part taxon-name-part-type="genus" reg="Pseudosagitta">Pseudosagitta</tp:taxon-name-part><tp:taxon-name-part taxon-name-part-type="species" reg="lyra">lyra</tp:taxon-name-part></tp:taxon-name></italic> (spherical shape) <bold>D</bold><italic><tp:taxon-name><tp:taxon-name-part taxon-name-part-type="genus" reg="Zonosagitta">Zonosagitta</tp:taxon-name-part><tp:taxon-name-part taxon-name-part-type="species" reg="nagae">nagae</tp:taxon-name-part></tp:taxon-name></italic> (conical shape) <bold>E</bold><italic><tp:taxon-name><tp:taxon-name-part taxon-name-part-type="genus" reg="Flaccisagitta">Flaccisagitta</tp:taxon-name-part><tp:taxon-name-part taxon-name-part-type="species" reg="enflata">enflata</tp:taxon-name-part></tp:taxon-name></italic> (spherical shape) <bold>F</bold><italic><tp:taxon-name><tp:taxon-name-part taxon-name-part-type="genus" reg="Serratosagitta">Serratosagitta</tp:taxon-name-part><tp:taxon-name-part taxon-name-part-type="species" reg="pacifica">pacifica</tp:taxon-name-part></tp:taxon-name></italic> (seminal shape with chitinous teeth).</p></caption><graphic xmlns:xlink="http://www.w3.org/1999/xlink" xlink:href="zookeys-1106-165_article-80184__-g006.jpg" position="float" orientation="portrait" xlink:type="simple" id="oo_704190.jpg"><uri content-type="original_file" xlink:type="simple">https://binary.pensoft.net/fig/704190</uri></graphic></fig><fig id="F7" position="float" orientation="portrait"><object-id xmlns:xlink="http://www.w3.org/1999/xlink" content-type="doi" xlink:type="simple">10.3897/zookeys.1106.80184.figure7</object-id><object-id xmlns:xlink="http://www.w3.org/1999/xlink" content-type="arpha" xlink:type="simple">1808CE4A-37A4-5A5A-AF9B-0A2C37CB5503</object-id><label>Figure 7.</label><caption><p>Intestinal diverticular (shown by white arrow) <bold>A</bold><italic><tp:taxon-name><tp:taxon-name-part taxon-name-part-type="genus" reg="Aidanosagitta">Aidanosagitta</tp:taxon-name-part><tp:taxon-name-part taxon-name-part-type="species" reg="regularis">regularis</tp:taxon-name-part></tp:taxon-name></italic> (present) <bold>B</bold><italic><tp:taxon-name><tp:taxon-name-part taxon-name-part-type="genus" reg="Ferosagitta">Ferosagitta</tp:taxon-name-part><tp:taxon-name-part taxon-name-part-type="species" reg="robusta">robusta</tp:taxon-name-part></tp:taxon-name></italic> (present) <bold>C</bold><italic><tp:taxon-name><tp:taxon-name-part taxon-name-part-type="genus" reg="Zonosagitta">Zonosagitta</tp:taxon-name-part><tp:taxon-name-part taxon-name-part-type="species" reg="nagae">nagae</tp:taxon-name-part></tp:taxon-name></italic> (absent) <bold>D</bold><italic><tp:taxon-name><tp:taxon-name-part taxon-name-part-type="genus" reg="Zonosagitta">Zonosagitta</tp:taxon-name-part><tp:taxon-name-part taxon-name-part-type="species" reg="bedoti">bedoti</tp:taxon-name-part></tp:taxon-name></italic> (absent).</p></caption><graphic xmlns:xlink="http://www.w3.org/1999/xlink" xlink:href="zookeys-1106-165_article-80184__-g007.jpg" position="float" orientation="portrait" xlink:type="simple" id="oo_704191.jpg"><uri content-type="original_file" xlink:type="simple">https://binary.pensoft.net/fig/704191</uri></graphic></fig><fig id="F10" position="float" orientation="portrait"><object-id xmlns:xlink="http://www.w3.org/1999/xlink" content-type="doi" xlink:type="simple">10.3897/zookeys.1106.80184.figure10</object-id><object-id xmlns:xlink="http://www.w3.org/1999/xlink" content-type="arpha" xlink:type="simple">52450F63-CB9C-5E53-B751-647F4927E683</object-id><label>Figure 10.</label><caption><p>Position and shape of corona ciliata <bold>A</bold><italic><tp:taxon-name><tp:taxon-name-part taxon-name-part-type="genus" reg="Aidanosagitta">Aidanosagitta</tp:taxon-name-part><tp:taxon-name-part taxon-name-part-type="species" reg="regularis">regularis</tp:taxon-name-part></tp:taxon-name></italic><bold>B</bold><italic><tp:taxon-name><tp:taxon-name-part taxon-name-part-type="genus" reg="Pterosagitta">Pterosagitta</tp:taxon-name-part><tp:taxon-name-part taxon-name-part-type="species" reg="draco">draco</tp:taxon-name-part></tp:taxon-name></italic><bold>C</bold><italic><tp:taxon-name><tp:taxon-name-part taxon-name-part-type="genus" reg="Serratosagitta">Serratosagitta</tp:taxon-name-part><tp:taxon-name-part taxon-name-part-type="species" reg="pacifica">pacifica</tp:taxon-name-part></tp:taxon-name></italic><bold>D</bold><italic><tp:taxon-name><tp:taxon-name-part taxon-name-part-type="genus" reg="Flaccisagitta">Flaccisagitta</tp:taxon-name-part><tp:taxon-name-part taxon-name-part-type="species" reg="enflata">enflata</tp:taxon-name-part></tp:taxon-name></italic>.</p></caption><graphic xmlns:xlink="http://www.w3.org/1999/xlink" xlink:href="zookeys-1106-165_article-80184__-g010.jpg" position="float" orientation="portrait" xlink:type="simple" id="oo_704194.jpg"><uri content-type="original_file" xlink:type="simple">https://binary.pensoft.net/fig/704194</uri></graphic></fig><fig id="F1" position="float" orientation="portrait"><object-id xmlns:xlink="http://www.w3.org/1999/xlink" content-type="doi" xlink:type="simple">10.3897/zookeys.1106.80184.figure1</object-id><object-id xmlns:xlink="http://www.w3.org/1999/xlink" content-type="arpha" xlink:type="simple">5562D972-0560-5AC5-AB8B-1E47E5EE62FA</object-id><label>Figure 1.</label><caption><p>Sampling stations in Korean waters. Empty circles, sampling stations; filled circles, the stations where the chaetognaths were secured.</p></caption><graphic xmlns:xlink="http://www.w3.org/1999/xlink" xlink:href="zookeys-1106-165_article-80184__-g001.jpg" position="float" orientation="portrait" xlink:type="simple" id="oo_704185.jpg"><uri content-type="original_file" xlink:type="simple">https://binary.pensoft.net/fig/704185</uri></graphic></fig></tp:treatment-sec><ref-list><ref id="B21"><mixed-citation xmlns:xlink="http://www.w3.org/1999/xlink" xlink:type="simple"><person-group><name name-style="western"><surname>Doncaster</surname><given-names>L</given-names></name></person-group> (<year>1902</year>) <article-title><tp:taxon-name><tp:taxon-name-part taxon-name-part-type="phylum">Chaetognatha</tp:taxon-name-part></tp:taxon-name>, with a note on the variation and distribution of the group.</article-title><source>The fauna and geography of the Maldive and Laccadive Archipelagoes</source><volume>1</volume>: <fpage>209</fpage>–<lpage>218</lpage>.</mixed-citation></ref><ref id="B13"><mixed-citation xmlns:xlink="http://www.w3.org/1999/xlink" xlink:type="simple"><person-group><name name-style="western"><surname>Burfield</surname><given-names>ST</given-names></name><name name-style="western"><surname>Harvey</surname><given-names>EJW</given-names></name></person-group> (<year>1926</year>) <article-title>No. V.-The Chætognatha of the “Sealark” Expedition. Transactions of the Linnean Society of London. 2<sup>nd</sup> Series.</article-title><source>Zoology (Jena, Germany)</source><volume>19</volume>(<issue>1</issue>): <fpage>93</fpage>–<lpage>119</lpage>. <ext-link xlink:type="simple" ext-link-type="doi" xlink:href="10.1111/j.1096-3642.1926.tb00543.x">https://doi.org/10.1111/j.1096-3642.1926.tb00543.x</ext-link></mixed-citation></ref><ref id="B84"><mixed-citation xmlns:xlink="http://www.w3.org/1999/xlink" xlink:type="simple"><person-group><name name-style="western"><surname>Thomson</surname><given-names>JM</given-names></name></person-group> (<year>1947</year>) The chaetognaths of Southeastern Australia. Bulletin of the Council for Scientific and Industrial Research Melbourne 222(14): l–43.</mixed-citation></ref><ref id="B4"><mixed-citation xmlns:xlink="http://www.w3.org/1999/xlink" xlink:type="simple"><person-group><name name-style="western"><surname>Alvariño</surname><given-names>A</given-names></name></person-group> (<year>1967</year>) <source>The <tp:taxon-name><tp:taxon-name-part taxon-name-part-type="phylum">Chaetognatha</tp:taxon-name-part></tp:taxon-name> of the NAGA Expedition (1959–1961): In the South China Sea and the Gulf of Thailand (Vol. 4).</source><publisher-name>University of California</publisher-name>, <publisher-loc>Scripps Institution of Oceanography</publisher-loc>, <size units="page">197 pp</size>.</mixed-citation></ref><ref id="B80"><mixed-citation xmlns:xlink="http://www.w3.org/1999/xlink" xlink:type="simple"><person-group><name name-style="western"><surname>Srinivasan</surname><given-names>M</given-names></name></person-group> (<year>1979</year>) <article-title>Taxonomy and Ecology of <tp:taxon-name><tp:taxon-name-part taxon-name-part-type="phylum">Chaetognatha</tp:taxon-name-part></tp:taxon-name> of the west coast of India in relation to their role as indicator organisms of water masses. Zoological Survey of India.</article-title><source>Technical Monograph</source><volume>3</volume>: <fpage>1</fpage>–<lpage>47</lpage>.</mixed-citation></ref><ref id="B56"><mixed-citation xmlns:xlink="http://www.w3.org/1999/xlink" xlink:type="simple"><person-group><name name-style="western"><surname>Nair</surname><given-names>VR</given-names></name><name name-style="western"><surname>Panampunnayil</surname><given-names>SU</given-names></name><name name-style="western"><surname>Pillai</surname><given-names>HU</given-names></name><name name-style="western"><surname>Gireesh</surname><given-names>R</given-names></name></person-group> (<year>2008</year>) <article-title>Two new species of <tp:taxon-name><tp:taxon-name-part taxon-name-part-type="phylum">Chaetognatha</tp:taxon-name-part></tp:taxon-name> from the Andaman Sea, Indian Ocean.</article-title><source>Marine Biology Research</source><volume>4</volume>(<issue>3</issue>): <fpage>208</fpage>–<lpage>214</lpage>. <ext-link xlink:type="simple" ext-link-type="doi" xlink:href="10.1080/17451000701696260">https://doi.org/10.1080/17451000701696260</ext-link></mixed-citation></ref><ref id="B70"><mixed-citation xmlns:xlink="http://www.w3.org/1999/xlink" xlink:type="simple"><person-group><name name-style="western"><surname>Pierrot-Bults</surname><given-names>AC</given-names></name><name name-style="western"><surname>Nair</surname><given-names>VR</given-names></name></person-group> (<year>1991</year>) <article-title>Distribution patterns in <tp:taxon-name><tp:taxon-name-part taxon-name-part-type="phylum">Chaetognatha</tp:taxon-name-part></tp:taxon-name>.</article-title> In: <person-group><name name-style="western"><surname>Bone</surname><given-names>Q</given-names></name><name name-style="western"><surname>Kapp</surname><given-names>H</given-names></name><name name-style="western"><surname>Pierrot-Bults</surname><given-names>AC</given-names></name></person-group> (<role>Eds</role>) <issue-title>The Biology of the Chaetognaths.</issue-title><source>Oxford Science Publications, New York</source>, <fpage>86</fpage>–<lpage>116</lpage>.</mixed-citation></ref><ref id="B59"><mixed-citation xmlns:xlink="http://www.w3.org/1999/xlink" xlink:type="simple"><person-group><name name-style="western"><surname>Ohnishi</surname><given-names>T</given-names></name><name name-style="western"><surname>Ueda</surname><given-names>H</given-names></name><name name-style="western"><surname>Kuroda</surname><given-names>K</given-names></name></person-group> (<year>2014</year>) <article-title>Community structure and spatial distribution of chaetognaths in Tosa Bay on the temperate Kuroshio coast of Japan.</article-title><source>Plankton &amp; Benthos Research</source><volume>9</volume>(<issue>3</issue>): <fpage>176</fpage>–<lpage>187</lpage>. <ext-link xlink:type="simple" ext-link-type="doi" xlink:href="10.3800/pbr.9.176">https://doi.org/10.3800/pbr.9.176</ext-link></mixed-citation></ref><ref id="B61"><mixed-citation xmlns:xlink="http://www.w3.org/1999/xlink" xlink:type="simple"><person-group><name name-style="western"><surname>Park</surname><given-names>JS</given-names></name></person-group> (<year>1970</year>) The chaetognaths of Korean waters. PhD Thesis, Pukyong National University, Busan, South Korea.</mixed-citation></ref><ref id="B1"><mixed-citation xmlns:xlink="http://www.w3.org/1999/xlink" xlink:type="simple"><person-group><name name-style="western"><surname>Aida</surname><given-names>T</given-names></name></person-group> (<year>1897</year>) <article-title>Chaetognaths of Misaki Harbor.</article-title><source>Annotationes Zoologicae Japonenses</source><volume>1</volume>: <fpage>13</fpage>–<lpage>21</lpage>.</mixed-citation></ref></ref-list></tp:taxon-treatment>
