# Supplementary material for: ﻿Taxonomic reassessment of chaetognaths (Chaetognatha, Sagittoidea, Aphragmophora) from Korean waters
Source: Zookeys. 2022 Jun 21;1106:165–211. doi: 10.3897/zookeys.1106.80184 (PMC9848744; doi:10.3897/zookeys.1106.80184)
Supplement: XML Treatment for Sagitta bipunctata [file zookeys.1106.80184-treatment28.xml]

<!DOCTYPE tp:taxon-treatment
  PUBLIC "-//TaxonX//DTD Taxonomic Treatment Publishing DTD v0 20100105//EN" "tax-treatment-NSO.dtd">
<tp:taxon-treatment xmlns:tp="http://www.plazi.org/taxpub"><tp:treatment-meta><kwd-group><label>Taxon classification</label><kwd>
                <named-content content-type="kingdom">Animalia</named-content>
              </kwd><kwd>
                <named-content content-type="order"> Aphragmophora</named-content>
              </kwd><kwd>
                <named-content content-type="family">Sagittidae</named-content>
              </kwd></kwd-group><mixed-citation publication-type="journal"><person-group><name><surname>Choo</surname><given-names>Seohwi</given-names></name><name><surname>Jeong</surname><given-names>Man-Ki</given-names></name><name><surname>Soh</surname><given-names>Ho Young</given-names></name></person-group><article-title>﻿Taxonomic reassessment of chaetognaths (<tp:taxon-name><tp:taxon-name-part taxon-name-part-type="phylum">Chaetognatha</tp:taxon-name-part></tp:taxon-name>, <tp:taxon-name><tp:taxon-name-part taxon-name-part-type="class">Sagittoidea</tp:taxon-name-part></tp:taxon-name>, <tp:taxon-name><tp:taxon-name-part taxon-name-part-type="order">Aphragmophora</tp:taxon-name-part></tp:taxon-name>) from Korean waters</article-title><source>Zookeys</source><day>21</day><month>06</month><year>2022</year><volume>1106</volume><fpage>165</fpage><lpage>211</lpage><pub-id pub-id-type="doi">10.3897/zookeys.1106.80184</pub-id></mixed-citation></tp:treatment-meta><tp:nomenclature><label>﻿</label><tp:taxon-name>
              <object-id xmlns:xlink="http://www.w3.org/1999/xlink" content-type="arpha" xlink:type="simple">FA6C6113-13AD-571C-8989-B2B65A15F62B</object-id>
              <tp:taxon-name-part taxon-name-part-type="genus" reg="Sagitta">Sagitta</tp:taxon-name-part>
              <tp:taxon-name-part taxon-name-part-type="species" reg="bipunctata">bipunctata</tp:taxon-name-part>
            </tp:taxon-name><tp:taxon-authority>Quoy &amp; Gaimard, 1827</tp:taxon-authority><tp:nomenclature-citation-list><tp:nomenclature-citation><tp:taxon-name>
                  <tp:taxon-name-part taxon-name-part-type="genus" reg="Sagitta">Sagitta</tp:taxon-name-part>
                  <tp:taxon-name-part taxon-name-part-type="species" reg="bipunctata">bipunctata</tp:taxon-name-part>
                </tp:taxon-name><comment>: Quoy &amp; Gaimard, 1827: 232–233 p., figs 1, 2, 6, 7; <xref ref-type="bibr" rid="B1">Aida 1897</xref>: 13–14 p., fig. 1; <xref ref-type="bibr" rid="B74">Ritter-Záhony 1908</xref>: 15 p., figs 2, 2A; <xref ref-type="bibr" rid="B76">Ritter-Záhony 1910</xref>: 2 p., <xref ref-type="bibr" rid="B25">Fowler 1906</xref>: 68 p.; <xref ref-type="bibr" rid="B81">Sund 1961</xref>: 110 p., table 1; <xref ref-type="bibr" rid="B4">Alvariño 1967</xref>: 44–49 p., fig. 26A–D; <xref ref-type="bibr" rid="B20">Dallot and Ducret 1969</xref>: 19 p., table 1; <xref ref-type="bibr" rid="B80">Srinivasan 1979</xref>: 8–9 p., fig. 3A–F; <xref ref-type="bibr" rid="B49">Michel 1984</xref>: 17–18 p., fig. 18; <xref ref-type="bibr" rid="B46">McLelland 1989</xref>: 163–164 p., figs 9A, 12I; <xref ref-type="bibr" rid="B94">Villenas and Palma 2006</xref>: 105 p., table 1</comment></tp:nomenclature-citation></tp:nomenclature-citation-list></tp:nomenclature><tp:treatment-sec sec-type="material" id="SECID0E1ZAK"><title>Material examined.</title><p>Yellow sea (<named-content xmlns:xlink="http://www.w3.org/1999/xlink" content-type="dwc:verbatimCoordinates" xlink:type="simple"><named-content content-type="geo-json" specific-use="{&#34;type&#34;:&#34;Point&#34;,&#34;coordinates&#34;:[125.493017,33.001850]}" id="NCID0ED1AK" xlink:type="simple">33°0.111'N, 125°29.581'E</named-content></named-content>), 0 – 86 m depth, oblique towing, July 2020.</p></tp:treatment-sec><tp:treatment-sec sec-type="description" id="SECID0EI1AK"><title>Description.</title><p>Small, rigid and opaque body. Small head. Collarette almost absent (thin on neck). Eyes square-shaped with no eye pigments observed in this study. Intestinal diverticula absent. Forward end of anterior fins not visible. Posterior fins beginning in front of caudal septum and closing to seminal vesicles, completely rayed. Seminal vesicles elongated with small indentations and touching both lateral and caudal fins.</p></tp:treatment-sec><tp:treatment-sec sec-type="distribution" id="SECID0EN1AK"><title>Distribution.</title><p>This species is found in the epipelagic (0–200 m depth) and mesopelagic zones (200–500 m depth) of Pacific, Indian and Atlantic Oceans (<xref ref-type="bibr" rid="B70">Pierrot-Bults and Nair 1991</xref>). This species appears in most of the seas across Korean waters.</p></tp:treatment-sec><tp:treatment-sec sec-type="ecology" id="SECID0EX1AK"><title>Ecology.</title><p><italic><tp:taxon-name><tp:taxon-name-part taxon-name-part-type="genus" reg="Sagitta">Sagitta</tp:taxon-name-part><tp:taxon-name-part taxon-name-part-type="species" reg="bipunctata">bipunctata</tp:taxon-name-part></tp:taxon-name></italic> is known as a cosmopolitan species, appearing in temperate and tropical seas; it is an indicator species of high salinity and the presence of oceanic water (Pierce 1953). The temperature range in sampling stations of this study was 15.08–22.17 °C and the salinity range was 31.77–34.01 psu.</p></tp:treatment-sec><tp:treatment-sec sec-type="remarks" id="SECID0EI2AK"><title>Remarks.</title><p>Only one immature individual was collected in this study. <italic><tp:taxon-name><tp:taxon-name-part taxon-name-part-type="genus" reg="Sagitta">Sagitta</tp:taxon-name-part><tp:taxon-name-part taxon-name-part-type="species" reg="bipunctata">bipunctata</tp:taxon-name-part></tp:taxon-name></italic> can be distinguished from other Korean species by the following characteristics: absence of intestinal diverticular, presence of completely rayed lateral fins and the restricted position of collarette on the posterior part of the body. The seminal vesicles of Korean specimen were not sufficiently mature compared to the description of <xref ref-type="bibr" rid="B4">Alvariño (1967)</xref>.</p></tp:treatment-sec><ref-list><ref id="B1"><mixed-citation xmlns:xlink="http://www.w3.org/1999/xlink" xlink:type="simple"><person-group><name name-style="western"><surname>Aida</surname><given-names>T</given-names></name></person-group> (<year>1897</year>) <article-title>Chaetognaths of Misaki Harbor.</article-title><source>Annotationes Zoologicae Japonenses</source><volume>1</volume>: <fpage>13</fpage>–<lpage>21</lpage>.</mixed-citation></ref><ref id="B74"><mixed-citation xmlns:xlink="http://www.w3.org/1999/xlink" xlink:type="simple"><person-group><name name-style="western"><surname>Ritter-Záhony</surname><given-names>R</given-names></name></person-group> (<year>1908</year>) <article-title>Chätognathen (Vol. 14).</article-title><source>Denkschriften der Kaiserlichen Akademie der Wissenschaften</source><volume>84</volume>: <fpage>1</fpage>–<lpage>18</lpage>.</mixed-citation></ref><ref id="B76"><mixed-citation xmlns:xlink="http://www.w3.org/1999/xlink" xlink:type="simple"><person-group><name name-style="western"><surname>Ritter-Záhony</surname><given-names>R</given-names></name></person-group> (<year>1910</year>) <article-title>Die Chatognathen.</article-title><source>Fauna Arctica</source><volume>5</volume>(<issue>1</issue>): <fpage>249</fpage>–<lpage>288</lpage>.</mixed-citation></ref><ref id="B25"><mixed-citation xmlns:xlink="http://www.w3.org/1999/xlink" xlink:type="simple"><person-group><name name-style="western"><surname>Fowler</surname><given-names>GH</given-names></name></person-group> (<year>1906</year>) <article-title>The <tp:taxon-name><tp:taxon-name-part taxon-name-part-type="phylum">Chaetognatha</tp:taxon-name-part></tp:taxon-name> of the Siboga Expedition. Siboga-Esped., Mon. xxi. 1907. <tp:taxon-name><tp:taxon-name-part taxon-name-part-type="phylum">Chaetognatha</tp:taxon-name-part></tp:taxon-name>.</article-title><source>National Antarctic Expedition Natural History</source><volume>3</volume>: <fpage>991</fpage>–<lpage>996</lpage>.</mixed-citation></ref><ref id="B81"><mixed-citation xmlns:xlink="http://www.w3.org/1999/xlink" xlink:type="simple"><person-group><name name-style="western"><surname>Sund</surname><given-names>PN</given-names></name></person-group> (<year>1961</year>) <article-title>Two new species of <tp:taxon-name><tp:taxon-name-part taxon-name-part-type="phylum">Chaetognatha</tp:taxon-name-part></tp:taxon-name> from the waters off Peru.</article-title><source>Pacific Science</source><volume>15</volume>: <fpage>105</fpage>–<lpage>111</lpage>.</mixed-citation></ref><ref id="B4"><mixed-citation xmlns:xlink="http://www.w3.org/1999/xlink" xlink:type="simple"><person-group><name name-style="western"><surname>Alvariño</surname><given-names>A</given-names></name></person-group> (<year>1967</year>) <source>The <tp:taxon-name><tp:taxon-name-part taxon-name-part-type="phylum">Chaetognatha</tp:taxon-name-part></tp:taxon-name> of the NAGA Expedition (1959–1961): In the South China Sea and the Gulf of Thailand (Vol. 4).</source><publisher-name>University of California</publisher-name>, <publisher-loc>Scripps Institution of Oceanography</publisher-loc>, <size units="page">197 pp</size>.</mixed-citation></ref><ref id="B20"><mixed-citation xmlns:xlink="http://www.w3.org/1999/xlink" xlink:type="simple"><person-group><name name-style="western"><surname>Dallot</surname><given-names>S</given-names></name><name name-style="western"><surname>Ducret</surname><given-names>F</given-names></name></person-group> (<year>1969</year>) <article-title>Un chaetognathe mésoplanctonique nouveau: <italic><tp:taxon-name><tp:taxon-name-part taxon-name-part-type="genus">Sagitta</tp:taxon-name-part><tp:taxon-name-part taxon-name-part-type="species">megalophthalma</tp:taxon-name-part></tp:taxon-name></italic> sp. n.</article-title><source>Beaufortia</source><volume>17</volume>(<issue>224</issue>): <fpage>13</fpage>–<lpage>20</lpage>.</mixed-citation></ref><ref id="B80"><mixed-citation xmlns:xlink="http://www.w3.org/1999/xlink" xlink:type="simple"><person-group><name name-style="western"><surname>Srinivasan</surname><given-names>M</given-names></name></person-group> (<year>1979</year>) <article-title>Taxonomy and Ecology of <tp:taxon-name><tp:taxon-name-part taxon-name-part-type="phylum">Chaetognatha</tp:taxon-name-part></tp:taxon-name> of the west coast of India in relation to their role as indicator organisms of water masses. Zoological Survey of India.</article-title><source>Technical Monograph</source><volume>3</volume>: <fpage>1</fpage>–<lpage>47</lpage>.</mixed-citation></ref><ref id="B49"><mixed-citation xmlns:xlink="http://www.w3.org/1999/xlink" xlink:type="simple"><person-group><name name-style="western"><surname>Michel</surname><given-names>HB</given-names></name></person-group> (<year>1984</year>) <tp:taxon-name><tp:taxon-name-part taxon-name-part-type="phylum">Chaetognatha</tp:taxon-name-part></tp:taxon-name> of the Caribbean Sea and adjacent areas (Vol. 15). National Oceanic and Atmospheric Administration. Technical Report of National Marine Fisheries Service 15: е25.</mixed-citation></ref><ref id="B46"><mixed-citation xmlns:xlink="http://www.w3.org/1999/xlink" xlink:type="simple"><person-group><name name-style="western"><surname>McLelland</surname><given-names>JA</given-names></name></person-group> (<year>1989</year>) <article-title>An illustrated key to the <tp:taxon-name><tp:taxon-name-part taxon-name-part-type="phylum">Chaetognatha</tp:taxon-name-part></tp:taxon-name> of the northern Gulf of Mexico with notes on their distribution.</article-title><source>Gulf and Caribbean Research</source><volume>8</volume>(<issue>2</issue>): <fpage>145</fpage>–<lpage>172</lpage>. <ext-link xlink:type="simple" ext-link-type="doi" xlink:href="10.18785/grr.0802.07">https://doi.org/10.18785/grr.0802.07</ext-link></mixed-citation></ref><ref id="B94"><mixed-citation xmlns:xlink="http://www.w3.org/1999/xlink" xlink:type="simple"><person-group><name name-style="western"><surname>Villenas</surname><given-names>F</given-names></name><name name-style="western"><surname>Palma</surname><given-names>S</given-names></name></person-group> (<year>2006</year>) <article-title><italic><tp:taxon-name><tp:taxon-name-part taxon-name-part-type="genus">Sagitta</tp:taxon-name-part><tp:taxon-name-part taxon-name-part-type="species">chilensis</tp:taxon-name-part></tp:taxon-name></italic> nueva especie de quetognato en fiordos australes chilenos (<tp:taxon-name><tp:taxon-name-part taxon-name-part-type="phylum">Chaetognatha</tp:taxon-name-part></tp:taxon-name>, <tp:taxon-name><tp:taxon-name-part taxon-name-part-type="order">Aphragmophora</tp:taxon-name-part></tp:taxon-name>, <tp:taxon-name><tp:taxon-name-part taxon-name-part-type="family">Sagittidae</tp:taxon-name-part></tp:taxon-name>).</article-title><source>Investigaciones Marinas</source><volume>34</volume>(<issue>1</issue>): <fpage>101</fpage>–<lpage>108</lpage>. <ext-link xlink:type="simple" ext-link-type="doi" xlink:href="10.4067/S0717-71782006000100009">https://doi.org/10.4067/S0717-71782006000100009</ext-link></mixed-citation></ref><ref id="B70"><mixed-citation xmlns:xlink="http://www.w3.org/1999/xlink" xlink:type="simple"><person-group><name name-style="western"><surname>Pierrot-Bults</surname><given-names>AC</given-names></name><name name-style="western"><surname>Nair</surname><given-names>VR</given-names></name></person-group> (<year>1991</year>) <article-title>Distribution patterns in <tp:taxon-name><tp:taxon-name-part taxon-name-part-type="phylum">Chaetognatha</tp:taxon-name-part></tp:taxon-name>.</article-title> In: <person-group><name name-style="western"><surname>Bone</surname><given-names>Q</given-names></name><name name-style="western"><surname>Kapp</surname><given-names>H</given-names></name><name name-style="western"><surname>Pierrot-Bults</surname><given-names>AC</given-names></name></person-group> (<role>Eds</role>) <issue-title>The Biology of the Chaetognaths.</issue-title><source>Oxford Science Publications, New York</source>, <fpage>86</fpage>–<lpage>116</lpage>.</mixed-citation></ref></ref-list></tp:taxon-treatment>
