# Supplementary material for: ﻿Taxonomic reassessment of chaetognaths (Chaetognatha, Sagittoidea, Aphragmophora) from Korean waters
Source: Zookeys. 2022 Jun 21;1106:165–211. doi: 10.3897/zookeys.1106.80184 (PMC9848744; doi:10.3897/zookeys.1106.80184)
Supplement: XML Treatment for Zonosagitta bedoti [file zookeys.1106.80184-treatment30.xml]

<!DOCTYPE tp:taxon-treatment
  PUBLIC "-//TaxonX//DTD Taxonomic Treatment Publishing DTD v0 20100105//EN" "tax-treatment-NSO.dtd">
<tp:taxon-treatment xmlns:tp="http://www.plazi.org/taxpub"><tp:treatment-meta><kwd-group><label>Taxon classification</label><kwd>
                <named-content content-type="kingdom">Animalia</named-content>
              </kwd><kwd>
                <named-content content-type="order"> Aphragmophora</named-content>
              </kwd><kwd>
                <named-content content-type="family">Sagittidae</named-content>
              </kwd></kwd-group><mixed-citation publication-type="journal"><person-group><name><surname>Choo</surname><given-names>Seohwi</given-names></name><name><surname>Jeong</surname><given-names>Man-Ki</given-names></name><name><surname>Soh</surname><given-names>Ho Young</given-names></name></person-group><article-title>﻿Taxonomic reassessment of chaetognaths (<tp:taxon-name><tp:taxon-name-part taxon-name-part-type="phylum">Chaetognatha</tp:taxon-name-part></tp:taxon-name>, <tp:taxon-name><tp:taxon-name-part taxon-name-part-type="class">Sagittoidea</tp:taxon-name-part></tp:taxon-name>, <tp:taxon-name><tp:taxon-name-part taxon-name-part-type="order">Aphragmophora</tp:taxon-name-part></tp:taxon-name>) from Korean waters</article-title><source>Zookeys</source><day>21</day><month>06</month><year>2022</year><volume>1106</volume><fpage>165</fpage><lpage>211</lpage><pub-id pub-id-type="doi">10.3897/zookeys.1106.80184</pub-id></mixed-citation></tp:treatment-meta><tp:nomenclature><label>﻿</label><tp:taxon-name>
              <object-id xmlns:xlink="http://www.w3.org/1999/xlink" content-type="arpha" xlink:type="simple">8A9903D6-0442-5897-87A9-3084A22E7169</object-id>
              <tp:taxon-name-part taxon-name-part-type="genus" reg="Zonosagitta">Zonosagitta</tp:taxon-name-part>
              <tp:taxon-name-part taxon-name-part-type="species" reg="bedoti">bedoti</tp:taxon-name-part>
            </tp:taxon-name><tp:taxon-authority>(Béraneck, 1895)</tp:taxon-authority><xref ref-type="fig" rid="F7">Figs 7D</xref><xref ref-type="fig" rid="F21">, 21A–E</xref><tp:nomenclature-citation-list><tp:nomenclature-citation><tp:taxon-name>
                  <tp:taxon-name-part taxon-name-part-type="genus" reg="Sagitta">Sagitta</tp:taxon-name-part>
                  <tp:taxon-name-part taxon-name-part-type="species" reg="bedoti">bedoti</tp:taxon-name-part>
                  <tp:taxon-name-part taxon-name-part-type="infraspecific-rank">f.</tp:taxon-name-part>
                  <tp:taxon-name-part taxon-name-part-type="form" reg="minor">minor</tp:taxon-name-part>
                </tp:taxon-name><comment>: Tokioka, 1959: 89–90 p., table 18.</comment></tp:nomenclature-citation><tp:nomenclature-citation><tp:taxon-name>
                  <tp:taxon-name-part taxon-name-part-type="genus" reg="Sagitta">Sagitta</tp:taxon-name-part>
                  <tp:taxon-name-part taxon-name-part-type="species" reg="bedoti">bedoti</tp:taxon-name-part>
                </tp:taxon-name><comment>: Béraneck, 1895: 147–152 p.; <xref ref-type="bibr" rid="B25">Fowler 1906</xref>: 6–8 p., figs 1–8; <xref ref-type="bibr" rid="B48">Michael 1919</xref>: 255–257 p., figs 6, 20, 24, 30; <xref ref-type="bibr" rid="B13">Burfield and Harvey 1926</xref>: 94–95p., figs 1–2; <xref ref-type="bibr" rid="B84">Thomson 1947</xref>: 18 p.; <xref ref-type="bibr" rid="B37">Kitou 1966</xref>: 239 p., table 1; <xref ref-type="bibr" rid="B4">Alvariño 1967</xref>: 53–55 p., fig. 32A–D; <xref ref-type="bibr" rid="B26">Francisco 1977</xref>: 229–231 p., plate 2; <xref ref-type="bibr" rid="B80">Srinivasan 1979</xref>: 6–7 p., fig. 2A–G.</comment></tp:nomenclature-citation></tp:nomenclature-citation-list></tp:nomenclature><tp:treatment-sec sec-type="material" id="SECID0EODBK"><title>Material examined.</title><p>Korea Strait (<named-content xmlns:xlink="http://www.w3.org/1999/xlink" content-type="dwc:verbatimCoordinates" xlink:type="simple"><named-content content-type="geo-json" specific-use="{&#34;type&#34;:&#34;Point&#34;,&#34;coordinates&#34;:[125.300000,33.000000]}" id="NCID0EXDBK" xlink:type="simple">33°0.000'N, 125°18.000'E</named-content></named-content>), 0–75 m depth, oblique towing with conical net, Feb 2020, <named-content xmlns:xlink="http://www.w3.org/1999/xlink" content-type="dwc:institutional_code" xlink:title="National Institute of Biological Resources" xlink:href="http://grbio.org/institution/national-institute-biological-resources-0" xlink:type="simple">NIBR</named-content>IV0000895300 (one specimen); northern East China Sea (<named-content xmlns:xlink="http://www.w3.org/1999/xlink" content-type="dwc:verbatimCoordinates" xlink:type="simple"><named-content content-type="geo-json" specific-use="{&#34;type&#34;:&#34;Point&#34;,&#34;coordinates&#34;:[126.483300,31.500000]}" id="NCID0E6DBK" xlink:type="simple">31°30.000'N, 126°28.998'E</named-content></named-content>), 0–82 m depth, oblique towing with conical net, Feb 2020 (one specimen).</p></tp:treatment-sec><tp:treatment-sec sec-type="description" id="SECID0EEEBK"><title>Description.</title><p>Total body length ranged from 16–17 mm. Tail 3.71% of body length. Hooks 7. Anterior teeth 27–28 and posterior teeth 30–35, respectively. Opaque and rigid body (Fig. <xref ref-type="fig" rid="F21">21</xref>). Head wider than body (Figs <xref ref-type="fig" rid="F7">7D</xref>, <xref ref-type="fig" rid="F21">21A</xref>). Short and dense teeth. Intestinal diverticula absent (Figs <xref ref-type="fig" rid="F7">7D</xref>, <xref ref-type="fig" rid="F21">21B</xref>). “D”-shaped eyes with star-shaped eye pigments (Fig. <xref ref-type="fig" rid="F21">21B</xref>). Corona ciliata beginning behind eyes and elongated over neck (Fig. <xref ref-type="fig" rid="F21">21B</xref>). Anterior fins 26.5% of body length. Anterior fins beginning at middle of ventral ganglion, anterior of anterior fins narrow with rayless zone and posterior of anterior fins partially rayed. Anterior fins 1.3 times longer than posterior fins. Starting points of anterior fins 34.3% and ending points of anterior fins 60.0% of body length, respectively (Fig. <xref ref-type="fig" rid="F21">21A, D</xref>). Posterior fins 19.8% of body length. Starting points of posterior fins 63.7% and ending points of posterior fins 89.7% of body length, respectively. Posterior fins connected with anterior fins (Fig. <xref ref-type="fig" rid="F21">21A</xref>). Caudal fin triangular-shaped and completely rayed (Fig. <xref ref-type="fig" rid="F21">21C</xref>). Seminal vesicles spherical in shape with lateral rupture in mature specimen (Fig. <xref ref-type="fig" rid="F21">21C</xref>).</p><fig id="F21" position="float" orientation="portrait"><object-id xmlns:xlink="http://www.w3.org/1999/xlink" content-type="doi" xlink:type="simple">10.3897/zookeys.1106.80184.figure21</object-id><object-id xmlns:xlink="http://www.w3.org/1999/xlink" content-type="arpha" xlink:type="simple">555FAFBC-8DF5-5244-9BC2-08A82928D245</object-id><label>Figure 21.</label><caption><p><bold>A</bold><italic><tp:taxon-name><tp:taxon-name-part taxon-name-part-type="genus" reg="Zonosagitta">Zonosagitta</tp:taxon-name-part><tp:taxon-name-part taxon-name-part-type="species" reg="bedoti">bedoti</tp:taxon-name-part></tp:taxon-name></italic> (dorsal view) <bold>B</bold> head <bold>C</bold> tail <bold>D</bold> anterior fin <bold>E</bold> posterior fin. Abbreviations: <abbrev xmlns:xlink="http://www.w3.org/1999/xlink" xlink:title="anterior fin" id="ABBRID0ETGBK" xlink:type="simple">AF</abbrev> = anterior fin; E = eye; <abbrev xmlns:xlink="http://www.w3.org/1999/xlink" xlink:title="posterior fin" id="ABBRID0EXGBK" xlink:type="simple">PF</abbrev> = posterior fin; <abbrev xmlns:xlink="http://www.w3.org/1999/xlink" xlink:title="seminal vesicle" id="ABBRID0E2GBK" xlink:type="simple">SV</abbrev> = seminal vesicle.</p></caption><graphic xmlns:xlink="http://www.w3.org/1999/xlink" xlink:href="zookeys-1106-165_article-80184__-g021.jpg" position="float" orientation="portrait" xlink:type="simple" id="oo_704205.jpg"><uri content-type="original_file" xlink:type="simple">https://binary.pensoft.net/fig/704205</uri></graphic></fig></tp:treatment-sec><tp:treatment-sec sec-type="distribution" id="SECID0EEHBK"><title>Distribution.</title><p>This species is found in the epipelagic zone (0–200 m depth) of the Pacific and Indian Oceans (<xref ref-type="bibr" rid="B70">Pierrot-Bults and Nair 1991</xref>) and the Tosa Bay in Japan (<xref ref-type="bibr" rid="B59">Ohnishi et al. 2014</xref>). In this study, it was found in the epipelagic zone (0–100 m depth) of the Korea Strait and northern East China Sea (Fig. <xref ref-type="fig" rid="F1">1</xref>: stations KS09 and nECS06).</p></tp:treatment-sec><tp:treatment-sec sec-type="ecology" id="SECID0EWHBK"><title>Ecology.</title><p><italic><tp:taxon-name><tp:taxon-name-part taxon-name-part-type="genus" reg="Zonosagitta">Zonosagitta</tp:taxon-name-part><tp:taxon-name-part taxon-name-part-type="species" reg="bedoti">bedoti</tp:taxon-name-part></tp:taxon-name></italic> is used as an indicator species in the front area where warm and cold water meet (<xref ref-type="bibr" rid="B61">Park 1970</xref>). The temperature range in the sampling location in this study was between 14.62 and 15.01 °C and the salinity range was 33.67–33.81 psu.</p></tp:treatment-sec><tp:treatment-sec sec-type="remarks" id="SECID0ELIBK"><title>Remarks.</title><p><italic><tp:taxon-name><tp:taxon-name-part taxon-name-part-type="genus" reg="Zonosagitta">Zonosagitta</tp:taxon-name-part><tp:taxon-name-part taxon-name-part-type="species" reg="bedoti">bedoti</tp:taxon-name-part></tp:taxon-name></italic> and <italic><tp:taxon-name><tp:taxon-name-part taxon-name-part-type="genus" reg="Zonosagitta">Z.</tp:taxon-name-part><tp:taxon-name-part taxon-name-part-type="species" reg="nagae">nagae</tp:taxon-name-part></tp:taxon-name></italic> are similar in morphology at the immature stage. However, because adult <italic><tp:taxon-name><tp:taxon-name-part taxon-name-part-type="genus" reg="Zonosagitta">Z.</tp:taxon-name-part><tp:taxon-name-part taxon-name-part-type="species" reg="nagae">nagae</tp:taxon-name-part></tp:taxon-name></italic> are relatively larger, immature <italic><tp:taxon-name><tp:taxon-name-part taxon-name-part-type="genus" reg="Zonosagitta">Z.</tp:taxon-name-part><tp:taxon-name-part taxon-name-part-type="species" reg="nagae">nagae</tp:taxon-name-part></tp:taxon-name></italic> may be misidentified as <italic><tp:taxon-name><tp:taxon-name-part taxon-name-part-type="genus" reg="Zonosagitta">Z.</tp:taxon-name-part><tp:taxon-name-part taxon-name-part-type="species" reg="bedoti">bedoti</tp:taxon-name-part></tp:taxon-name></italic>. Adults of both species can be distinguished from each other by the shape of seminal vesicles and eye pigments. <italic><tp:taxon-name><tp:taxon-name-part taxon-name-part-type="genus" reg="Zonosagitta">Zonosagitta</tp:taxon-name-part><tp:taxon-name-part taxon-name-part-type="species" reg="nagae">nagae</tp:taxon-name-part></tp:taxon-name></italic> has an “E”-shaped eye pigment, while <italic><tp:taxon-name><tp:taxon-name-part taxon-name-part-type="genus" reg="Zonosagitta">Z.</tp:taxon-name-part><tp:taxon-name-part taxon-name-part-type="species" reg="bedoti">bedoti</tp:taxon-name-part></tp:taxon-name></italic> has a star-shaped eye pigment. The spot pattern on the body surface found through <abbrev xmlns:xlink="http://www.w3.org/1999/xlink" xlink:title="Chlorazol black E" id="ABBRID0E5KBK" xlink:type="simple">CBE</abbrev> staining is as follows: irregular spot pattern which continued from the head to the ventral ganglion and six spots along the outside of the body were symmetrical around the tail.</p></tp:treatment-sec><tp:treatment-sec><!--Section generated to contain objects referenced in tp:taxon-treatment.--><fig id="F7" position="float" orientation="portrait"><object-id xmlns:xlink="http://www.w3.org/1999/xlink" content-type="doi" xlink:type="simple">10.3897/zookeys.1106.80184.figure7</object-id><object-id xmlns:xlink="http://www.w3.org/1999/xlink" content-type="arpha" xlink:type="simple">1808CE4A-37A4-5A5A-AF9B-0A2C37CB5503</object-id><label>Figure 7.</label><caption><p>Intestinal diverticular (shown by white arrow) <bold>A</bold><italic><tp:taxon-name><tp:taxon-name-part taxon-name-part-type="genus" reg="Aidanosagitta">Aidanosagitta</tp:taxon-name-part><tp:taxon-name-part taxon-name-part-type="species" reg="regularis">regularis</tp:taxon-name-part></tp:taxon-name></italic> (present) <bold>B</bold><italic><tp:taxon-name><tp:taxon-name-part taxon-name-part-type="genus" reg="Ferosagitta">Ferosagitta</tp:taxon-name-part><tp:taxon-name-part taxon-name-part-type="species" reg="robusta">robusta</tp:taxon-name-part></tp:taxon-name></italic> (present) <bold>C</bold><italic><tp:taxon-name><tp:taxon-name-part taxon-name-part-type="genus" reg="Zonosagitta">Zonosagitta</tp:taxon-name-part><tp:taxon-name-part taxon-name-part-type="species" reg="nagae">nagae</tp:taxon-name-part></tp:taxon-name></italic> (absent) <bold>D</bold><italic><tp:taxon-name><tp:taxon-name-part taxon-name-part-type="genus" reg="Zonosagitta">Zonosagitta</tp:taxon-name-part><tp:taxon-name-part taxon-name-part-type="species" reg="bedoti">bedoti</tp:taxon-name-part></tp:taxon-name></italic> (absent).</p></caption><graphic xmlns:xlink="http://www.w3.org/1999/xlink" xlink:href="zookeys-1106-165_article-80184__-g007.jpg" position="float" orientation="portrait" xlink:type="simple" id="oo_704191.jpg"><uri content-type="original_file" xlink:type="simple">https://binary.pensoft.net/fig/704191</uri></graphic></fig><fig id="F1" position="float" orientation="portrait"><object-id xmlns:xlink="http://www.w3.org/1999/xlink" content-type="doi" xlink:type="simple">10.3897/zookeys.1106.80184.figure1</object-id><object-id xmlns:xlink="http://www.w3.org/1999/xlink" content-type="arpha" xlink:type="simple">5562D972-0560-5AC5-AB8B-1E47E5EE62FA</object-id><label>Figure 1.</label><caption><p>Sampling stations in Korean waters. Empty circles, sampling stations; filled circles, the stations where the chaetognaths were secured.</p></caption><graphic xmlns:xlink="http://www.w3.org/1999/xlink" xlink:href="zookeys-1106-165_article-80184__-g001.jpg" position="float" orientation="portrait" xlink:type="simple" id="oo_704185.jpg"><uri content-type="original_file" xlink:type="simple">https://binary.pensoft.net/fig/704185</uri></graphic></fig></tp:treatment-sec><ref-list><ref id="B25"><mixed-citation xmlns:xlink="http://www.w3.org/1999/xlink" xlink:type="simple"><person-group><name name-style="western"><surname>Fowler</surname><given-names>GH</given-names></name></person-group> (<year>1906</year>) <article-title>The <tp:taxon-name><tp:taxon-name-part taxon-name-part-type="phylum">Chaetognatha</tp:taxon-name-part></tp:taxon-name> of the Siboga Expedition. Siboga-Esped., Mon. xxi. 1907. <tp:taxon-name><tp:taxon-name-part taxon-name-part-type="phylum">Chaetognatha</tp:taxon-name-part></tp:taxon-name>.</article-title><source>National Antarctic Expedition Natural History</source><volume>3</volume>: <fpage>991</fpage>–<lpage>996</lpage>.</mixed-citation></ref><ref id="B48"><mixed-citation xmlns:xlink="http://www.w3.org/1999/xlink" xlink:type="simple"><person-group><name name-style="western"><surname>Michael</surname><given-names>E</given-names></name></person-group> (<year>1919</year>) <article-title>Report on the <tp:taxon-name><tp:taxon-name-part taxon-name-part-type="phylum">Chaetognatha</tp:taxon-name-part></tp:taxon-name> collected by the United States fisheries steamer “Albatross” during the Philippine expedition, 1907–1910 (Vol. 1).</article-title><source>Bulletin - United States National Museum</source><volume>1</volume>(<issue>4</issue>): <fpage>235</fpage>–<lpage>277</lpage>. <ext-link xlink:type="simple" ext-link-type="doi" xlink:href="10.5962/bhl.title.17878">https://doi.org/10.5962/bhl.title.17878</ext-link></mixed-citation></ref><ref id="B13"><mixed-citation xmlns:xlink="http://www.w3.org/1999/xlink" xlink:type="simple"><person-group><name name-style="western"><surname>Burfield</surname><given-names>ST</given-names></name><name name-style="western"><surname>Harvey</surname><given-names>EJW</given-names></name></person-group> (<year>1926</year>) <article-title>No. V.-The Chætognatha of the “Sealark” Expedition. Transactions of the Linnean Society of London. 2<sup>nd</sup> Series.</article-title><source>Zoology (Jena, Germany)</source><volume>19</volume>(<issue>1</issue>): <fpage>93</fpage>–<lpage>119</lpage>. <ext-link xlink:type="simple" ext-link-type="doi" xlink:href="10.1111/j.1096-3642.1926.tb00543.x">https://doi.org/10.1111/j.1096-3642.1926.tb00543.x</ext-link></mixed-citation></ref><ref id="B84"><mixed-citation xmlns:xlink="http://www.w3.org/1999/xlink" xlink:type="simple"><person-group><name name-style="western"><surname>Thomson</surname><given-names>JM</given-names></name></person-group> (<year>1947</year>) The chaetognaths of Southeastern Australia. Bulletin of the Council for Scientific and Industrial Research Melbourne 222(14): l–43.</mixed-citation></ref><ref id="B37"><mixed-citation xmlns:xlink="http://www.w3.org/1999/xlink" xlink:type="simple"><person-group><name name-style="western"><surname>Kitou</surname><given-names>M</given-names></name></person-group> (<year>1966</year>) <article-title>A new species of <italic><tp:taxon-name><tp:taxon-name-part taxon-name-part-type="genus">Sagitta</tp:taxon-name-part></tp:taxon-name></italic> (<tp:taxon-name><tp:taxon-name-part taxon-name-part-type="phylum">Chaetognatha</tp:taxon-name-part></tp:taxon-name>) collected off the Izu Peninsula.</article-title><source>La mer: Bulletin de la Société franco-japonaise d’Océanographie</source><volume>4</volume>: <fpage>238</fpage>–<lpage>240</lpage>.</mixed-citation></ref><ref id="B4"><mixed-citation xmlns:xlink="http://www.w3.org/1999/xlink" xlink:type="simple"><person-group><name name-style="western"><surname>Alvariño</surname><given-names>A</given-names></name></person-group> (<year>1967</year>) <source>The <tp:taxon-name><tp:taxon-name-part taxon-name-part-type="phylum">Chaetognatha</tp:taxon-name-part></tp:taxon-name> of the NAGA Expedition (1959–1961): In the South China Sea and the Gulf of Thailand (Vol. 4).</source><publisher-name>University of California</publisher-name>, <publisher-loc>Scripps Institution of Oceanography</publisher-loc>, <size units="page">197 pp</size>.</mixed-citation></ref><ref id="B26"><mixed-citation xmlns:xlink="http://www.w3.org/1999/xlink" xlink:type="simple"><person-group><name name-style="western"><surname>Francisco</surname><given-names>PP</given-names></name></person-group> (<year>1977</year>) <article-title>Taxonomy of the chaetognaths of the bight of panama.</article-title><source>Anales del Instituto de Investigaciones Marinas de Punta Betín</source><volume>9</volume>: <fpage>225</fpage>–<lpage>240</lpage>.</mixed-citation></ref><ref id="B80"><mixed-citation xmlns:xlink="http://www.w3.org/1999/xlink" xlink:type="simple"><person-group><name name-style="western"><surname>Srinivasan</surname><given-names>M</given-names></name></person-group> (<year>1979</year>) <article-title>Taxonomy and Ecology of <tp:taxon-name><tp:taxon-name-part taxon-name-part-type="phylum">Chaetognatha</tp:taxon-name-part></tp:taxon-name> of the west coast of India in relation to their role as indicator organisms of water masses. Zoological Survey of India.</article-title><source>Technical Monograph</source><volume>3</volume>: <fpage>1</fpage>–<lpage>47</lpage>.</mixed-citation></ref><ref id="B70"><mixed-citation xmlns:xlink="http://www.w3.org/1999/xlink" xlink:type="simple"><person-group><name name-style="western"><surname>Pierrot-Bults</surname><given-names>AC</given-names></name><name name-style="western"><surname>Nair</surname><given-names>VR</given-names></name></person-group> (<year>1991</year>) <article-title>Distribution patterns in <tp:taxon-name><tp:taxon-name-part taxon-name-part-type="phylum">Chaetognatha</tp:taxon-name-part></tp:taxon-name>.</article-title> In: <person-group><name name-style="western"><surname>Bone</surname><given-names>Q</given-names></name><name name-style="western"><surname>Kapp</surname><given-names>H</given-names></name><name name-style="western"><surname>Pierrot-Bults</surname><given-names>AC</given-names></name></person-group> (<role>Eds</role>) <issue-title>The Biology of the Chaetognaths.</issue-title><source>Oxford Science Publications, New York</source>, <fpage>86</fpage>–<lpage>116</lpage>.</mixed-citation></ref><ref id="B59"><mixed-citation xmlns:xlink="http://www.w3.org/1999/xlink" xlink:type="simple"><person-group><name name-style="western"><surname>Ohnishi</surname><given-names>T</given-names></name><name name-style="western"><surname>Ueda</surname><given-names>H</given-names></name><name name-style="western"><surname>Kuroda</surname><given-names>K</given-names></name></person-group> (<year>2014</year>) <article-title>Community structure and spatial distribution of chaetognaths in Tosa Bay on the temperate Kuroshio coast of Japan.</article-title><source>Plankton &amp; Benthos Research</source><volume>9</volume>(<issue>3</issue>): <fpage>176</fpage>–<lpage>187</lpage>. <ext-link xlink:type="simple" ext-link-type="doi" xlink:href="10.3800/pbr.9.176">https://doi.org/10.3800/pbr.9.176</ext-link></mixed-citation></ref><ref id="B61"><mixed-citation xmlns:xlink="http://www.w3.org/1999/xlink" xlink:type="simple"><person-group><name name-style="western"><surname>Park</surname><given-names>JS</given-names></name></person-group> (<year>1970</year>) The chaetognaths of Korean waters. PhD Thesis, Pukyong National University, Busan, South Korea.</mixed-citation></ref></ref-list></tp:taxon-treatment>
