# Supplementary material for: ﻿Taxonomic reassessment of chaetognaths (Chaetognatha, Sagittoidea, Aphragmophora) from Korean waters
Source: Zookeys. 2022 Jun 21;1106:165–211. doi: 10.3897/zookeys.1106.80184 (PMC9848744; doi:10.3897/zookeys.1106.80184)
Supplement: XML Treatment for Zonosagitta nagae [file zookeys.1106.80184-treatment31.xml]

<!DOCTYPE tp:taxon-treatment
  PUBLIC "-//TaxonX//DTD Taxonomic Treatment Publishing DTD v0 20100105//EN" "tax-treatment-NSO.dtd">
<tp:taxon-treatment xmlns:tp="http://www.plazi.org/taxpub"><tp:treatment-meta><kwd-group><label>Taxon classification</label><kwd>
                <named-content content-type="kingdom">Animalia</named-content>
              </kwd><kwd>
                <named-content content-type="order"> Aphragmophora</named-content>
              </kwd><kwd>
                <named-content content-type="family">Sagittidae</named-content>
              </kwd></kwd-group><mixed-citation publication-type="journal"><person-group><name><surname>Choo</surname><given-names>Seohwi</given-names></name><name><surname>Jeong</surname><given-names>Man-Ki</given-names></name><name><surname>Soh</surname><given-names>Ho Young</given-names></name></person-group><article-title>﻿Taxonomic reassessment of chaetognaths (<tp:taxon-name><tp:taxon-name-part taxon-name-part-type="phylum">Chaetognatha</tp:taxon-name-part></tp:taxon-name>, <tp:taxon-name><tp:taxon-name-part taxon-name-part-type="class">Sagittoidea</tp:taxon-name-part></tp:taxon-name>, <tp:taxon-name><tp:taxon-name-part taxon-name-part-type="order">Aphragmophora</tp:taxon-name-part></tp:taxon-name>) from Korean waters</article-title><source>Zookeys</source><day>21</day><month>06</month><year>2022</year><volume>1106</volume><fpage>165</fpage><lpage>211</lpage><pub-id pub-id-type="doi">10.3897/zookeys.1106.80184</pub-id></mixed-citation></tp:treatment-meta><tp:nomenclature><label>﻿</label><tp:taxon-name>
              <object-id xmlns:xlink="http://www.w3.org/1999/xlink" content-type="arpha" xlink:type="simple">9FBBEC20-39F8-5FF2-8B03-35E1894DA3CF</object-id>
              <tp:taxon-name-part taxon-name-part-type="genus" reg="Zonosagitta">Zonosagitta</tp:taxon-name-part>
              <tp:taxon-name-part taxon-name-part-type="species" reg="nagae">nagae</tp:taxon-name-part>
            </tp:taxon-name><tp:taxon-authority>(Alvariño, 1967)</tp:taxon-authority><xref ref-type="fig" rid="F6">Figs 6D</xref><xref ref-type="fig" rid="F7">, 7C</xref><xref ref-type="fig" rid="F22">, 22A–E</xref><tp:nomenclature-citation-list><tp:nomenclature-citation><tp:taxon-name>
                  <tp:taxon-name-part taxon-name-part-type="genus" reg="Sagitta">Sagitta</tp:taxon-name-part>
                  <tp:taxon-name-part taxon-name-part-type="species" reg="nagae">nagae</tp:taxon-name-part>
                </tp:taxon-name><comment>: Alvariño, 1967: 55–58 p., fig. 34A–D.</comment></tp:nomenclature-citation></tp:nomenclature-citation-list></tp:nomenclature><tp:treatment-sec sec-type="material" id="SECID0EANBK"><title>Material examined.</title><p>Korea Strait (<named-content xmlns:xlink="http://www.w3.org/1999/xlink" content-type="dwc:verbatimCoordinates" xlink:type="simple"><named-content content-type="geo-json" specific-use="{&#34;type&#34;:&#34;Point&#34;,&#34;coordinates&#34;:[125.514683,33.494367]}" id="NCID0EJNBK" xlink:type="simple">33°29.662'N, 125°30.881'E</named-content></named-content>), oblique towing with MOCNESS, 32–58 m depth, July 2020, <named-content xmlns:xlink="http://www.w3.org/1999/xlink" content-type="dwc:institutional_code" xlink:title="National Institute of Biological Resources" xlink:href="http://grbio.org/institution/national-institute-biological-resources-0" xlink:type="simple">NIBR</named-content>IV0000895297 (two specimens); Korea Strait (<named-content xmlns:xlink="http://www.w3.org/1999/xlink" content-type="dwc:verbatimCoordinates" xlink:type="simple"><named-content content-type="geo-json" specific-use="{&#34;type&#34;:&#34;Point&#34;,&#34;coordinates&#34;:[127.910000,33.408400]}" id="NCID0ERNBK" xlink:type="simple">33°24.504'N, 127°54.600'E</named-content></named-content>), 0–50 m depth, oblique towing with conical net, May 2019, two specimens; northern East China Sea (<named-content xmlns:xlink="http://www.w3.org/1999/xlink" content-type="dwc:verbatimCoordinates" xlink:type="simple"><named-content content-type="geo-json" specific-use="{&#34;type&#34;:&#34;Point&#34;,&#34;coordinates&#34;:[125.285000,31.500000]}" id="NCID0EZNBK" xlink:type="simple">31°30.000'N, 125°17.100'E</named-content></named-content>), 0–50 m depth, oblique towing with conical net, Feb 2020, <named-content xmlns:xlink="http://www.w3.org/1999/xlink" content-type="dwc:institutional_code" xlink:title="National Institute of Biological Resources" xlink:href="http://grbio.org/institution/national-institute-biological-resources-0" xlink:type="simple">NIBR</named-content>IV0000895296 (one specimen).</p></tp:treatment-sec><tp:treatment-sec sec-type="description" id="SECID0E5NBK"><title>Description.</title><p>Total body length ranged from 11–15 mm. Hooks 6–8. Anterior teeth 11–15 and posterior teeth 15–35, respectively. Rigid and opaque body (Fig. <xref ref-type="fig" rid="F22">22A</xref>). Long and dense teeth. Collarette present on neck (Fig. <xref ref-type="fig" rid="F22">22B</xref>). Intestinal diverticula absent (Fig. <xref ref-type="fig" rid="F7">7C</xref>). Eyes “D”-shaped with “E”-shaped eye pigments (Fig. <xref ref-type="fig" rid="F22">22B</xref>). Anterior fins 27.7% of body length and 1.5 times longer than posterior fins. Anterior fins beginning in front of ventral ganglion and partially rayed. Starting points of anterior fins 28.6% and ending points of anterior fins 59.8% of body length, respectively (Fig. <xref ref-type="fig" rid="F22">22A, D</xref>). Posterior fins 18.0% of body length. Starting points of posterior fins 67.8% and ending points of posterior fins 91.9% of body length, respectively. Posterior fins connecting with anterior fins partially rayed (Fig. <xref ref-type="fig" rid="F22">22A, E</xref>). Seminal vesicles conical-shaped with small indentations and well separated from posterior fins (Fig. <xref ref-type="fig" rid="F22">22C</xref>). Eggs reached posterior of anterior fins. Corona ciliata beginning behind eyes and elongated over neck (Fig. <xref ref-type="fig" rid="F22">22C</xref>).</p><fig id="F22" position="float" orientation="portrait"><object-id xmlns:xlink="http://www.w3.org/1999/xlink" content-type="doi" xlink:type="simple">10.3897/zookeys.1106.80184.figure22</object-id><object-id xmlns:xlink="http://www.w3.org/1999/xlink" content-type="arpha" xlink:type="simple">BCA4297D-4126-5A3B-BA6C-EE8F3127153B</object-id><label>Figure 22.</label><caption><p><bold>A</bold><italic><tp:taxon-name><tp:taxon-name-part taxon-name-part-type="genus" reg="Zonosagitta">Zonosagitta</tp:taxon-name-part><tp:taxon-name-part taxon-name-part-type="species" reg="nagae">nagae</tp:taxon-name-part></tp:taxon-name></italic> (dorsal view) <bold>B</bold> head <bold>C</bold> tail <bold>D</bold> anterior fin <bold>E</bold> posterior fin. Abbreviations: <abbrev xmlns:xlink="http://www.w3.org/1999/xlink" xlink:title="anterior fin" id="ABBRID0EBQBK" xlink:type="simple">AF</abbrev> = anterior fin; E = eye; <abbrev xmlns:xlink="http://www.w3.org/1999/xlink" xlink:title="posterior fin" id="ABBRID0EFQBK" xlink:type="simple">PF</abbrev> = posterior fin; <abbrev xmlns:xlink="http://www.w3.org/1999/xlink" xlink:title="seminal vesicle" id="ABBRID0EJQBK" xlink:type="simple">SV</abbrev> = seminal vesicle.</p></caption><graphic xmlns:xlink="http://www.w3.org/1999/xlink" xlink:href="zookeys-1106-165_article-80184__-g022.jpg" position="float" orientation="portrait" xlink:type="simple" id="oo_704206.jpg"><uri content-type="original_file" xlink:type="simple">https://binary.pensoft.net/fig/704206</uri></graphic></fig></tp:treatment-sec><tp:treatment-sec sec-type="distribution" id="SECID0ESQBK"><title>Distribution.</title><p>This species is found in the epipelagic zone (0–200 m depth) of the Pacific and Indian Oceans (<xref ref-type="bibr" rid="B70">Pierrot-Bults and Nair 1991</xref>). In this study, the species was found in the epipelagic zone (0–120 m depth) of the northern East China Sea, the Korea Strait and the Yellow Sea (Fig. <xref ref-type="fig" rid="F1">1</xref>: stations KS03, KS07 and nECS05).</p></tp:treatment-sec><tp:treatment-sec sec-type="ecology" id="SECID0EARBK"><title>Ecology.</title><p>This species appears year-round in most of the seas around Korea, predominantly in the southern and western seas and shows high abundance in areas where warm and cold currents meet (<xref ref-type="bibr" rid="B61">Park 1970</xref>). In summer, the temperature range was 15.49–28.70 °C and the salinity was 30.92–34.01 psu. In winter, the temperature range was 11.47–11.58 °C and the salinity was 32.44–32.49 psu.</p></tp:treatment-sec><tp:treatment-sec sec-type="remarks" id="SECID0EKRBK"><title>Remarks.</title><p>The anterior fin of <italic><tp:taxon-name><tp:taxon-name-part taxon-name-part-type="genus" reg="Zonosagitta">Zonosagitta</tp:taxon-name-part><tp:taxon-name-part taxon-name-part-type="species" reg="nagae">nagae</tp:taxon-name-part></tp:taxon-name></italic> had a longer rayless zone than the posterior fin, clearly distinguishing it from <italic><tp:taxon-name><tp:taxon-name-part taxon-name-part-type="genus" reg="Zonosagitta">Z.</tp:taxon-name-part><tp:taxon-name-part taxon-name-part-type="species" reg="bedoti">bedoti</tp:taxon-name-part></tp:taxon-name></italic>. <abbrev xmlns:xlink="http://www.w3.org/1999/xlink" xlink:title="Chlorazol black E" id="ABBRID0EGSBK" xlink:type="simple">CBE</abbrev> staining showed the following spot pattern on the body surface: an irregular spot pattern continued from the head to the middle of the ventral ganglion; symmetrical dots appeared near the rayless zone of each fin (13 spots on anterior fin, 6 spots on posterior fin).</p></tp:treatment-sec><tp:treatment-sec><!--Section generated to contain objects referenced in tp:taxon-treatment.--><fig id="F6" position="float" orientation="portrait"><object-id xmlns:xlink="http://www.w3.org/1999/xlink" content-type="doi" xlink:type="simple">10.3897/zookeys.1106.80184.figure6</object-id><object-id xmlns:xlink="http://www.w3.org/1999/xlink" content-type="arpha" xlink:type="simple">4C8FF728-4E9D-5849-8A36-981E0DED7016</object-id><label>Figure 6.</label><caption><p>Shape and position of seminal vesicles <bold>A</bold><italic><tp:taxon-name><tp:taxon-name-part taxon-name-part-type="genus" reg="Aidanosagitta">Aidanosagitta</tp:taxon-name-part><tp:taxon-name-part taxon-name-part-type="species" reg="regularis">regularis</tp:taxon-name-part></tp:taxon-name></italic> (elongated) <bold>B</bold><italic><tp:taxon-name><tp:taxon-name-part taxon-name-part-type="genus" reg="Ferosagitta">Ferosagitta</tp:taxon-name-part><tp:taxon-name-part taxon-name-part-type="species" reg="robusta">robusta</tp:taxon-name-part></tp:taxon-name></italic> (pear shape) <bold>C</bold><italic><tp:taxon-name><tp:taxon-name-part taxon-name-part-type="genus" reg="Pseudosagitta">Pseudosagitta</tp:taxon-name-part><tp:taxon-name-part taxon-name-part-type="species" reg="lyra">lyra</tp:taxon-name-part></tp:taxon-name></italic> (spherical shape) <bold>D</bold><italic><tp:taxon-name><tp:taxon-name-part taxon-name-part-type="genus" reg="Zonosagitta">Zonosagitta</tp:taxon-name-part><tp:taxon-name-part taxon-name-part-type="species" reg="nagae">nagae</tp:taxon-name-part></tp:taxon-name></italic> (conical shape) <bold>E</bold><italic><tp:taxon-name><tp:taxon-name-part taxon-name-part-type="genus" reg="Flaccisagitta">Flaccisagitta</tp:taxon-name-part><tp:taxon-name-part taxon-name-part-type="species" reg="enflata">enflata</tp:taxon-name-part></tp:taxon-name></italic> (spherical shape) <bold>F</bold><italic><tp:taxon-name><tp:taxon-name-part taxon-name-part-type="genus" reg="Serratosagitta">Serratosagitta</tp:taxon-name-part><tp:taxon-name-part taxon-name-part-type="species" reg="pacifica">pacifica</tp:taxon-name-part></tp:taxon-name></italic> (seminal shape with chitinous teeth).</p></caption><graphic xmlns:xlink="http://www.w3.org/1999/xlink" xlink:href="zookeys-1106-165_article-80184__-g006.jpg" position="float" orientation="portrait" xlink:type="simple" id="oo_704190.jpg"><uri content-type="original_file" xlink:type="simple">https://binary.pensoft.net/fig/704190</uri></graphic></fig><fig id="F7" position="float" orientation="portrait"><object-id xmlns:xlink="http://www.w3.org/1999/xlink" content-type="doi" xlink:type="simple">10.3897/zookeys.1106.80184.figure7</object-id><object-id xmlns:xlink="http://www.w3.org/1999/xlink" content-type="arpha" xlink:type="simple">1808CE4A-37A4-5A5A-AF9B-0A2C37CB5503</object-id><label>Figure 7.</label><caption><p>Intestinal diverticular (shown by white arrow) <bold>A</bold><italic><tp:taxon-name><tp:taxon-name-part taxon-name-part-type="genus" reg="Aidanosagitta">Aidanosagitta</tp:taxon-name-part><tp:taxon-name-part taxon-name-part-type="species" reg="regularis">regularis</tp:taxon-name-part></tp:taxon-name></italic> (present) <bold>B</bold><italic><tp:taxon-name><tp:taxon-name-part taxon-name-part-type="genus" reg="Ferosagitta">Ferosagitta</tp:taxon-name-part><tp:taxon-name-part taxon-name-part-type="species" reg="robusta">robusta</tp:taxon-name-part></tp:taxon-name></italic> (present) <bold>C</bold><italic><tp:taxon-name><tp:taxon-name-part taxon-name-part-type="genus" reg="Zonosagitta">Zonosagitta</tp:taxon-name-part><tp:taxon-name-part taxon-name-part-type="species" reg="nagae">nagae</tp:taxon-name-part></tp:taxon-name></italic> (absent) <bold>D</bold><italic><tp:taxon-name><tp:taxon-name-part taxon-name-part-type="genus" reg="Zonosagitta">Zonosagitta</tp:taxon-name-part><tp:taxon-name-part taxon-name-part-type="species" reg="bedoti">bedoti</tp:taxon-name-part></tp:taxon-name></italic> (absent).</p></caption><graphic xmlns:xlink="http://www.w3.org/1999/xlink" xlink:href="zookeys-1106-165_article-80184__-g007.jpg" position="float" orientation="portrait" xlink:type="simple" id="oo_704191.jpg"><uri content-type="original_file" xlink:type="simple">https://binary.pensoft.net/fig/704191</uri></graphic></fig><fig id="F1" position="float" orientation="portrait"><object-id xmlns:xlink="http://www.w3.org/1999/xlink" content-type="doi" xlink:type="simple">10.3897/zookeys.1106.80184.figure1</object-id><object-id xmlns:xlink="http://www.w3.org/1999/xlink" content-type="arpha" xlink:type="simple">5562D972-0560-5AC5-AB8B-1E47E5EE62FA</object-id><label>Figure 1.</label><caption><p>Sampling stations in Korean waters. Empty circles, sampling stations; filled circles, the stations where the chaetognaths were secured.</p></caption><graphic xmlns:xlink="http://www.w3.org/1999/xlink" xlink:href="zookeys-1106-165_article-80184__-g001.jpg" position="float" orientation="portrait" xlink:type="simple" id="oo_704185.jpg"><uri content-type="original_file" xlink:type="simple">https://binary.pensoft.net/fig/704185</uri></graphic></fig></tp:treatment-sec><ref-list><ref id="B70"><mixed-citation xmlns:xlink="http://www.w3.org/1999/xlink" xlink:type="simple"><person-group><name name-style="western"><surname>Pierrot-Bults</surname><given-names>AC</given-names></name><name name-style="western"><surname>Nair</surname><given-names>VR</given-names></name></person-group> (<year>1991</year>) <article-title>Distribution patterns in <tp:taxon-name><tp:taxon-name-part taxon-name-part-type="phylum">Chaetognatha</tp:taxon-name-part></tp:taxon-name>.</article-title> In: <person-group><name name-style="western"><surname>Bone</surname><given-names>Q</given-names></name><name name-style="western"><surname>Kapp</surname><given-names>H</given-names></name><name name-style="western"><surname>Pierrot-Bults</surname><given-names>AC</given-names></name></person-group> (<role>Eds</role>) <issue-title>The Biology of the Chaetognaths.</issue-title><source>Oxford Science Publications, New York</source>, <fpage>86</fpage>–<lpage>116</lpage>.</mixed-citation></ref><ref id="B61"><mixed-citation xmlns:xlink="http://www.w3.org/1999/xlink" xlink:type="simple"><person-group><name name-style="western"><surname>Park</surname><given-names>JS</given-names></name></person-group> (<year>1970</year>) The chaetognaths of Korean waters. PhD Thesis, Pukyong National University, Busan, South Korea.</mixed-citation></ref></ref-list></tp:taxon-treatment>
