# Supplementary material for: ﻿Taxonomic reassessment of chaetognaths (Chaetognatha, Sagittoidea, Aphragmophora) from Korean waters
Source: Zookeys. 2022 Jun 21;1106:165–211. doi: 10.3897/zookeys.1106.80184 (PMC9848744; doi:10.3897/zookeys.1106.80184)
Supplement: XML Treatment for Zonosagitta pulchra [file zookeys.1106.80184-treatment32.xml]

<!DOCTYPE tp:taxon-treatment
  PUBLIC "-//TaxonX//DTD Taxonomic Treatment Publishing DTD v0 20100105//EN" "tax-treatment-NSO.dtd">
<tp:taxon-treatment xmlns:tp="http://www.plazi.org/taxpub"><tp:treatment-meta><kwd-group><label>Taxon classification</label><kwd>
                <named-content content-type="kingdom">Animalia</named-content>
              </kwd><kwd>
                <named-content content-type="order"> Aphragmophora</named-content>
              </kwd><kwd>
                <named-content content-type="family">Sagittidae</named-content>
              </kwd></kwd-group><mixed-citation publication-type="journal"><person-group><name><surname>Choo</surname><given-names>Seohwi</given-names></name><name><surname>Jeong</surname><given-names>Man-Ki</given-names></name><name><surname>Soh</surname><given-names>Ho Young</given-names></name></person-group><article-title>﻿Taxonomic reassessment of chaetognaths (<tp:taxon-name><tp:taxon-name-part taxon-name-part-type="phylum">Chaetognatha</tp:taxon-name-part></tp:taxon-name>, <tp:taxon-name><tp:taxon-name-part taxon-name-part-type="class">Sagittoidea</tp:taxon-name-part></tp:taxon-name>, <tp:taxon-name><tp:taxon-name-part taxon-name-part-type="order">Aphragmophora</tp:taxon-name-part></tp:taxon-name>) from Korean waters</article-title><source>Zookeys</source><day>21</day><month>06</month><year>2022</year><volume>1106</volume><fpage>165</fpage><lpage>211</lpage><pub-id pub-id-type="doi">10.3897/zookeys.1106.80184</pub-id></mixed-citation></tp:treatment-meta><tp:nomenclature><label>﻿</label><tp:taxon-name>
              <object-id xmlns:xlink="http://www.w3.org/1999/xlink" content-type="arpha" xlink:type="simple">90D4908F-19EC-5731-93B1-568DB28626F6</object-id>
              <tp:taxon-name-part taxon-name-part-type="genus" reg="Zonosagitta">Zonosagitta</tp:taxon-name-part>
              <tp:taxon-name-part taxon-name-part-type="species" reg="pulchra">pulchra</tp:taxon-name-part>
            </tp:taxon-name><tp:taxon-authority>(Doncaster, 1902)</tp:taxon-authority><tp:nomenclature-citation-list><tp:nomenclature-citation><tp:taxon-name>
                  <tp:taxon-name-part taxon-name-part-type="genus" reg="Sagitta">Sagitta</tp:taxon-name-part>
                  <tp:taxon-name-part taxon-name-part-type="species" reg="pulchra">pulchra</tp:taxon-name-part>
                </tp:taxon-name><comment>: Doncaster, 1902: 213 p.; <xref ref-type="bibr" rid="B25">Fowler 1906</xref>: 72 p.; <xref ref-type="bibr" rid="B48">Michael 1919</xref>: 251–253 p., tables 7, 8; <xref ref-type="bibr" rid="B13">Burfield and Harvey 1926</xref>: 100 p., fig. 30; <xref ref-type="bibr" rid="B84">Thomson 1947</xref>: 19–20 p.; <xref ref-type="bibr" rid="B37">Kitou 1966</xref>: 239 p., table 1; <xref ref-type="bibr" rid="B4">Alvariño 1967</xref>: 34–35 p., figs 20–21; <xref ref-type="bibr" rid="B26">Francisco 1977</xref>: 231–233 p.; <xref ref-type="bibr" rid="B80">Srinivasan 1979</xref>: 29–30 p., fig. 16.</comment></tp:nomenclature-citation></tp:nomenclature-citation-list></tp:nomenclature><tp:treatment-sec sec-type="material" id="SECID0E3UBK"><title>Material examined.</title><p>Korea Strait (<named-content xmlns:xlink="http://www.w3.org/1999/xlink" content-type="dwc:verbatimCoordinates" xlink:type="simple"><named-content content-type="geo-json" specific-use="{&#34;type&#34;:&#34;Point&#34;,&#34;coordinates&#34;:[128.264233,34.297800]}" id="NCID0EFVBK" xlink:type="simple">34°17.868'N, 128°15.854'E</named-content></named-content>), 0–60 m depth, oblique towing with MOCNESS, Feb 2020 (one specimen).</p></tp:treatment-sec><tp:treatment-sec sec-type="description" id="SECID0EKVBK"><title>Description.</title><p>Rigid and transparent body. Collarette present. Intestinal diverticula absent. Grasping spine gently curved. Two rows of stout teeth arranged in comb shape. Two pairs of lateral fins partially rayed, anterior fins begin at the end of ventral ganglion. Seminal vesicles elongated with an anterior protruding part usually roughly round and touching both lateral fins and caudal fin.</p></tp:treatment-sec><tp:treatment-sec sec-type="distribution" id="SECID0EPVBK"><title>Distribution.</title><p>The species is found in the epipelagic zone (0–200 m depth) of the Pacific and Indian Oceans (<xref ref-type="bibr" rid="B70">Pierrot-Bults and Nair 1991</xref>) and off the coast of Philippines (<xref ref-type="bibr" rid="B58">Noblezada and Campos 2008</xref>). In this study, it was found in the epipelagic zone (0–120 m depth) of the northern East China Sea, the Korea Strait and the Yellow Sea (Fig. <xref ref-type="fig" rid="F1">1</xref>: station KS02).</p></tp:treatment-sec><tp:treatment-sec sec-type="ecology" id="SECID0EBWBK"><title>Ecology.</title><p><italic><tp:taxon-name><tp:taxon-name-part taxon-name-part-type="genus" reg="Zonosagitta">Z.</tp:taxon-name-part><tp:taxon-name-part taxon-name-part-type="species" reg="pulchra">pulchra</tp:taxon-name-part></tp:taxon-name></italic> is considered to be a neritic species (<xref ref-type="bibr" rid="B6">Bieri 1959</xref>; <xref ref-type="bibr" rid="B71">Pierrot-Bults and van der Spoel 2003</xref>). The temperature range in the sampling stations of this study was 11.95–14.79 °C and the salinity range was 33.59–34.00 psu.</p></tp:treatment-sec><tp:treatment-sec sec-type="remarks" id="SECID0E1WBK"><title>Remarks.</title><p>Only one immature individual was collected in this study. The examined Korean specimen belongs to the genus <italic><tp:taxon-name><tp:taxon-name-part taxon-name-part-type="genus" reg="Zonosagitta">Zonosagitta</tp:taxon-name-part></tp:taxon-name></italic> by the absence of intestinal diverticular and the presence of rayless zone in the anterior part of anterior fins. This Korean specimen was identified as <italic><tp:taxon-name><tp:taxon-name-part taxon-name-part-type="genus" reg="Zonosagitta">Z.</tp:taxon-name-part><tp:taxon-name-part taxon-name-part-type="species" reg="pulchra">pulchra</tp:taxon-name-part></tp:taxon-name></italic> because its anterior fins were more angled than those of <italic><tp:taxon-name><tp:taxon-name-part taxon-name-part-type="genus" reg="Zonosagitta">Z.</tp:taxon-name-part><tp:taxon-name-part taxon-name-part-type="species" reg="bedoti">bedoti</tp:taxon-name-part></tp:taxon-name></italic> or <italic><tp:taxon-name><tp:taxon-name-part taxon-name-part-type="genus" reg="Zonosagitta">Z.</tp:taxon-name-part><tp:taxon-name-part taxon-name-part-type="species" reg="nagae">nagae</tp:taxon-name-part></tp:taxon-name></italic>. The seminal vesicles of Korean specimen were not sufficiently mature compared to description of <xref ref-type="bibr" rid="B4">Alvariño (1967)</xref>.</p></tp:treatment-sec><tp:treatment-sec><!--Section generated to contain objects referenced in tp:taxon-treatment.--><fig id="F1" position="float" orientation="portrait"><object-id xmlns:xlink="http://www.w3.org/1999/xlink" content-type="doi" xlink:type="simple">10.3897/zookeys.1106.80184.figure1</object-id><object-id xmlns:xlink="http://www.w3.org/1999/xlink" content-type="arpha" xlink:type="simple">5562D972-0560-5AC5-AB8B-1E47E5EE62FA</object-id><label>Figure 1.</label><caption><p>Sampling stations in Korean waters. Empty circles, sampling stations; filled circles, the stations where the chaetognaths were secured.</p></caption><graphic xmlns:xlink="http://www.w3.org/1999/xlink" xlink:href="zookeys-1106-165_article-80184__-g001.jpg" position="float" orientation="portrait" xlink:type="simple" id="oo_704185.jpg"><uri content-type="original_file" xlink:type="simple">https://binary.pensoft.net/fig/704185</uri></graphic></fig></tp:treatment-sec><ref-list><ref id="B25"><mixed-citation xmlns:xlink="http://www.w3.org/1999/xlink" xlink:type="simple"><person-group><name name-style="western"><surname>Fowler</surname><given-names>GH</given-names></name></person-group> (<year>1906</year>) <article-title>The <tp:taxon-name><tp:taxon-name-part taxon-name-part-type="phylum">Chaetognatha</tp:taxon-name-part></tp:taxon-name> of the Siboga Expedition. Siboga-Esped., Mon. xxi. 1907. <tp:taxon-name><tp:taxon-name-part taxon-name-part-type="phylum">Chaetognatha</tp:taxon-name-part></tp:taxon-name>.</article-title><source>National Antarctic Expedition Natural History</source><volume>3</volume>: <fpage>991</fpage>–<lpage>996</lpage>.</mixed-citation></ref><ref id="B48"><mixed-citation xmlns:xlink="http://www.w3.org/1999/xlink" xlink:type="simple"><person-group><name name-style="western"><surname>Michael</surname><given-names>E</given-names></name></person-group> (<year>1919</year>) <article-title>Report on the <tp:taxon-name><tp:taxon-name-part taxon-name-part-type="phylum">Chaetognatha</tp:taxon-name-part></tp:taxon-name> collected by the United States fisheries steamer “Albatross” during the Philippine expedition, 1907–1910 (Vol. 1).</article-title><source>Bulletin - United States National Museum</source><volume>1</volume>(<issue>4</issue>): <fpage>235</fpage>–<lpage>277</lpage>. <ext-link xlink:type="simple" ext-link-type="doi" xlink:href="10.5962/bhl.title.17878">https://doi.org/10.5962/bhl.title.17878</ext-link></mixed-citation></ref><ref id="B13"><mixed-citation xmlns:xlink="http://www.w3.org/1999/xlink" xlink:type="simple"><person-group><name name-style="western"><surname>Burfield</surname><given-names>ST</given-names></name><name name-style="western"><surname>Harvey</surname><given-names>EJW</given-names></name></person-group> (<year>1926</year>) <article-title>No. V.-The Chætognatha of the “Sealark” Expedition. Transactions of the Linnean Society of London. 2<sup>nd</sup> Series.</article-title><source>Zoology (Jena, Germany)</source><volume>19</volume>(<issue>1</issue>): <fpage>93</fpage>–<lpage>119</lpage>. <ext-link xlink:type="simple" ext-link-type="doi" xlink:href="10.1111/j.1096-3642.1926.tb00543.x">https://doi.org/10.1111/j.1096-3642.1926.tb00543.x</ext-link></mixed-citation></ref><ref id="B84"><mixed-citation xmlns:xlink="http://www.w3.org/1999/xlink" xlink:type="simple"><person-group><name name-style="western"><surname>Thomson</surname><given-names>JM</given-names></name></person-group> (<year>1947</year>) The chaetognaths of Southeastern Australia. Bulletin of the Council for Scientific and Industrial Research Melbourne 222(14): l–43.</mixed-citation></ref><ref id="B37"><mixed-citation xmlns:xlink="http://www.w3.org/1999/xlink" xlink:type="simple"><person-group><name name-style="western"><surname>Kitou</surname><given-names>M</given-names></name></person-group> (<year>1966</year>) <article-title>A new species of <italic><tp:taxon-name><tp:taxon-name-part taxon-name-part-type="genus">Sagitta</tp:taxon-name-part></tp:taxon-name></italic> (<tp:taxon-name><tp:taxon-name-part taxon-name-part-type="phylum">Chaetognatha</tp:taxon-name-part></tp:taxon-name>) collected off the Izu Peninsula.</article-title><source>La mer: Bulletin de la Société franco-japonaise d’Océanographie</source><volume>4</volume>: <fpage>238</fpage>–<lpage>240</lpage>.</mixed-citation></ref><ref id="B4"><mixed-citation xmlns:xlink="http://www.w3.org/1999/xlink" xlink:type="simple"><person-group><name name-style="western"><surname>Alvariño</surname><given-names>A</given-names></name></person-group> (<year>1967</year>) <source>The <tp:taxon-name><tp:taxon-name-part taxon-name-part-type="phylum">Chaetognatha</tp:taxon-name-part></tp:taxon-name> of the NAGA Expedition (1959–1961): In the South China Sea and the Gulf of Thailand (Vol. 4).</source><publisher-name>University of California</publisher-name>, <publisher-loc>Scripps Institution of Oceanography</publisher-loc>, <size units="page">197 pp</size>.</mixed-citation></ref><ref id="B26"><mixed-citation xmlns:xlink="http://www.w3.org/1999/xlink" xlink:type="simple"><person-group><name name-style="western"><surname>Francisco</surname><given-names>PP</given-names></name></person-group> (<year>1977</year>) <article-title>Taxonomy of the chaetognaths of the bight of panama.</article-title><source>Anales del Instituto de Investigaciones Marinas de Punta Betín</source><volume>9</volume>: <fpage>225</fpage>–<lpage>240</lpage>.</mixed-citation></ref><ref id="B80"><mixed-citation xmlns:xlink="http://www.w3.org/1999/xlink" xlink:type="simple"><person-group><name name-style="western"><surname>Srinivasan</surname><given-names>M</given-names></name></person-group> (<year>1979</year>) <article-title>Taxonomy and Ecology of <tp:taxon-name><tp:taxon-name-part taxon-name-part-type="phylum">Chaetognatha</tp:taxon-name-part></tp:taxon-name> of the west coast of India in relation to their role as indicator organisms of water masses. Zoological Survey of India.</article-title><source>Technical Monograph</source><volume>3</volume>: <fpage>1</fpage>–<lpage>47</lpage>.</mixed-citation></ref><ref id="B70"><mixed-citation xmlns:xlink="http://www.w3.org/1999/xlink" xlink:type="simple"><person-group><name name-style="western"><surname>Pierrot-Bults</surname><given-names>AC</given-names></name><name name-style="western"><surname>Nair</surname><given-names>VR</given-names></name></person-group> (<year>1991</year>) <article-title>Distribution patterns in <tp:taxon-name><tp:taxon-name-part taxon-name-part-type="phylum">Chaetognatha</tp:taxon-name-part></tp:taxon-name>.</article-title> In: <person-group><name name-style="western"><surname>Bone</surname><given-names>Q</given-names></name><name name-style="western"><surname>Kapp</surname><given-names>H</given-names></name><name name-style="western"><surname>Pierrot-Bults</surname><given-names>AC</given-names></name></person-group> (<role>Eds</role>) <issue-title>The Biology of the Chaetognaths.</issue-title><source>Oxford Science Publications, New York</source>, <fpage>86</fpage>–<lpage>116</lpage>.</mixed-citation></ref><ref id="B58"><mixed-citation xmlns:xlink="http://www.w3.org/1999/xlink" xlink:type="simple"><person-group><name name-style="western"><surname>Noblezada</surname><given-names>MMP</given-names></name><name name-style="western"><surname>Campos</surname><given-names>WL</given-names></name></person-group> (<year>2008</year>) <article-title>Spatial distribution of chaetognaths off the northern Bicol Shelf, Philippines (Pacific coast).</article-title><source>ICES Journal of Marine Science</source><volume>65</volume>(<issue>3</issue>): <fpage>484</fpage>–<lpage>494</lpage>. <ext-link xlink:type="simple" ext-link-type="doi" xlink:href="10.1093/icesjms/fsn027">https://doi.org/10.1093/icesjms/fsn027</ext-link></mixed-citation></ref><ref id="B6"><mixed-citation xmlns:xlink="http://www.w3.org/1999/xlink" xlink:type="simple"><person-group><name name-style="western"><surname>Bieri</surname><given-names>R</given-names></name></person-group> (<year>1959</year>) <article-title>The Distribution of the Planktonic <tp:taxon-name><tp:taxon-name-part taxon-name-part-type="phylum">Chaetognatha</tp:taxon-name-part></tp:taxon-name> in the Pacific and their Relationship to the Water Masses 1.</article-title><source>Limnology and Oceanography</source><volume>4</volume>(<issue>1</issue>): <fpage>1</fpage>–<lpage>28</lpage>. <ext-link xlink:type="simple" ext-link-type="doi" xlink:href="10.4319/lo.1959.4.1.0001">https://doi.org/10.4319/lo.1959.4.1.0001</ext-link></mixed-citation></ref><ref id="B71"><mixed-citation xmlns:xlink="http://www.w3.org/1999/xlink" xlink:type="simple"><person-group><name name-style="western"><surname>Pierrot-Bults</surname><given-names>AC</given-names></name><name name-style="western"><surname>van der Spoel</surname><given-names>S</given-names></name></person-group> (<year>2003</year>) Macro zooplankton diversity: How much do we really know? Zoölogische Verhandelingen 345: 297–312.</mixed-citation></ref></ref-list></tp:taxon-treatment>
